# Supplementary material for: Donor Death Category Is an Effect Modifier Between Cold Ischemia Time and Post-transplant Graft Function in Deceased-Donor Kidney Transplant Recipients
Source: Front Med (Lausanne). 2021 Nov 23;8:743085. doi: 10.3389/fmed.2021.743085 (PMC8649960; doi:10.3389/fmed.2021.743085)
Supplement: Supplementary file 1 [file Table_1.XLS]

## Sheet: Sheet1
dgf	egfr	sex	age	height	weight	diabetes	dialysis	dialysistime	cit	citcat	pra	death	donor	cod	dsex	dage	dheight	dweight	dscr	dbph	dscr0	citcat2	dagecat	donorid
No	36.8072	Male	46	168	59	No	Preemptive	0~6 months	19.7	>16 hours	Negative	DCD/DBCD	SCD	Cerebrovascular	Male	35	165	65	4.96719	No	439.1	20	≤55 years	412
Yes	108.814	Female	31	175	41	No	Hemodialysis	7~12 months	10.3	8~12 hours	Negative	DCD/DBCD	SCD	Trauma/Others	Male	23	165	50	6.8552	No	606	10	≤55 years	198
Yes	42.9615	Female	44	160	52	No	Hemodialysis	>12 months	7.8	6~8 hours	Negative	DCD/DBCD	ECD	Cerebrovascular	Male	54	170	75	0.769231	Yes	68	7	≤55 years	118
No	57.1857	Male	44	169	65	No	Hemodialysis	0~6 months	8.4	8~12 hours	Negative	DCD/DBCD	SCD	Trauma/Others	Male	34	170	68	1.27828	No	113	10	≤55 years	211
No	61.6826	Male	47	168	50	No	Preemptive	0~6 months	5.4	0~6 hours	Positive	DBD	SCD	Trauma/Others	Male	27	170	65	0.656109	No	58	3	≤55 years	47
No	52.9333	Male	55	168	72	No	Hemodialysis	0~6 months	10.2	8~12 hours	Negative	DBD	SCD	Trauma/Others	Male	48	170	75	0.882353	No	78	10	≤55 years	193
No	31.2241	Male	56	169	65	No	Hemodialysis	>12 months	9.3	8~12 hours	Negative	DCD/DBCD	SCD	Trauma/Others	Male	50	165	60	2.5	No	221	10	≤55 years	522
No	75.2618	Male	26	170	91	No	Peritoneal-dialysis	>12 months	7.2	6~8 hours	Negative	DCD/DBCD	SCD	Trauma/Others	Male	31	170	70	3.15611	No	279	7	≤55 years	456
No	112.686	Male	31	168	35.5	No	Hemodialysis	0~6 months	5.7	0~6 hours	Negative	DBD	SCD	Trauma/Others	Male	19	172	60	0.961538	No	85	3	≤55 years	219
No	75.5128	Female	27	156	41.5	No	Hemodialysis	>12 months	11.3	8~12 hours	Negative	DCD/DBCD	SCD	Trauma/Others	Female	3	90	16	0.248869	No	22	10	≤55 years	101
No	69.9844	Male	44	168	72	No	Preemptive	0~6 months	10.5	8~12 hours	Negative	DBD	SCD	Trauma/Others	Male	15	166	55	0.520362	No	46	10	≤55 years	516
No	107.279	Male	38	160	56	No	Hemodialysis	0~6 months	10.2	8~12 hours	Positive	DCD/DBCD	SCD	Trauma/Others	Female	44	160	67	2.62443	No	232	10	≤55 years	474
Yes		Female	40	165	51	No	Preemptive	0~6 months	6.5	6~8 hours	Positive	DBD	SCD	Cerebrovascular	Male	49	170	65	5.29412	No	468	7	≤55 years	92
No	56.563	Female	50	164	68	No	Hemodialysis	7~12 months	5.8	0~6 hours	Negative	DCD/DBCD	SCD	Trauma/Others	Male	44	175	80	0.701357	No	62	3	≤55 years	524
No	119.183	Female	32	157	55.8	No	Peritoneal-dialysis	>12 months	8.8	8~12 hours	Negative	DCD/DBCD	SCD	Cerebrovascular	Male	44	160	75	3.04299	No	269	10	≤55 years	534
No	54.5838	Male	26	170	67.5	No	Peritoneal-dialysis	7~12 months	9.4	8~12 hours	Negative	DBD	SCD	Cerebrovascular	Female	42	157	55	0.837104	No	74	10	≤55 years	11
No	79.6428	Male	42	170	60	No	Peritoneal-dialysis	>12 months	9.5	8~12 hours	Positive	DCD/DBCD	SCD	Cerebrovascular	Male	47	168	60	2.39819	No	212	10	≤55 years	478
No	81.3389	Male	39	166	52	No	Hemodialysis	7~12 months	5.8	0~6 hours	Negative	DCD/DBCD	SCD	Trauma/Others	Male	36	175	80	0.81448	No	72	3	≤55 years	488
No	48.4397	Male	43	170	68.7	No	Peritoneal-dialysis	7~12 months	6.2	6~8 hours	Negative	DCD/DBCD	SCD	Cerebrovascular	Male	23	170	62	1.96833	No	174	7	≤55 years	17
No	65.6962	Male	31	170	58	No	Hemodialysis	0~6 months	6.4	6~8 hours	Negative	DCD/DBCD	SCD	Cerebrovascular	Female	42	158	53	2.51244	Yes	222.1	7	≤55 years	560
Yes	47.0975	Male	47	170	60	No	Hemodialysis	>12 months	8.9	8~12 hours	Negative	DCD/DBCD	SCD	Trauma/Others	Male	54	168	50	4.4457	No	393	10	≤55 years	347
No	72.4894	Male	47	174	64	No	Hemodialysis	0~6 months	6.3	6~8 hours	Negative	DCD/DBCD	SCD	Trauma/Others	Male	44	175	80	0.701357	No	62	7	≤55 years	524
No	82.836	Male	20	185	60	No	Hemodialysis	0~6 months	9.8	8~12 hours	Negative	DBD	SCD	Trauma/Others	Male	31	165	65	0.531674	No	47	10	≤55 years	191
No	56.987	Male	38	175	82	No	Hemodialysis	7~12 months	7.6	6~8 hours	Negative	DBD	SCD	Trauma/Others	Male	53	165	62	0.361991	No	32	7	≤55 years	8
No	47.3877	Male	58	175	70	Yes	Hemodialysis	7~12 months	11.1	8~12 hours	Negative	DCD/DBCD	SCD	Trauma/Others	Male	44	165	73	0.91629	No	81	10	≤55 years	279
No	51.601	Male	34	168	56	No	Peritoneal-dialysis	>12 months	7	6~8 hours	Negative	DCD/DBCD	SCD	Cerebrovascular	Male	42	168	45	1.88914	No	167	7	≤55 years	385
Yes	29.9355	Male	62	175	68	No	Hemodialysis	>12 months	6.8	6~8 hours	Negative	DCD/DBCD	SCD	Cerebrovascular	Male	36	170	70	2.36425	Yes	209	7	≤55 years	504
No	66.6263	Male	51	173	67.5	No	Hemodialysis	>12 months	6.6	6~8 hours	Negative	DCD/DBCD	SCD	Trauma/Others	Male	31	170	70	2.25113	No	199	7	≤55 years	496
No	93.696	Male	37	165	52	No	Hemodialysis	>12 months	7.7	6~8 hours	Negative	DBD	SCD	Trauma/Others	Male	25	173	65	1.35747	No	120	7	≤55 years	293
No		Male	46	172	53	No	Hemodialysis	>12 months	9.2	8~12 hours	Negative	DBD	SCD	Cerebrovascular	Male	48	162	62	0.791855	No	70	10	≤55 years	271
No	95.8895	Female	49	156	61	No	Hemodialysis	>12 months	11.6	8~12 hours	Negative	DBD	ECD	Cerebrovascular	Female	54	156	60	1.60633	Yes	142	10	≤55 years	349
No	33.0291	Male	48	170	61	No	Hemodialysis	>12 months	10.5	8~12 hours	Negative	DCD/DBCD	SCD	Cerebrovascular	Female	50	150	58	1.16516	No	103	10	≤55 years	64
No	78.3128	Male	36	172	53.5	No	Hemodialysis	>12 months	8.7	8~12 hours	Negative	DCD/DBCD	SCD	Cerebrovascular	Female	41	150	50	1.26697	No	112	10	≤55 years	45
No	74.0299	Male	36	168	57	No	Hemodialysis	7~12 months	6	0~6 hours	Negative	DBD	SCD	Cerebrovascular	Male	30	173	75	1.69683	No	150	3	≤55 years	364
No	40.8935	Male	56	168	67	No	Preemptive	0~6 months	9.6	8~12 hours	Negative	DCD/DBCD	SCD	Trauma/Others	Male	53	165	55	1.90045	No	168	10	≤55 years	200
No	46.4128	Female	33	162	58	No	Hemodialysis	0~6 months	6.3	6~8 hours	Negative	DCD/DBCD	SCD	Cerebrovascular	Male	33	156	50	7.44344	No	658	7	≤55 years	221
No	65.3973	Male	46	170	56	No	Hemodialysis	>12 months	9.5	8~12 hours	Negative	DBD	SCD	Trauma/Others	Male	17	170	60	2.00226	No	177	10	≤55 years	143
Yes	63.1402	Male	51	165	63	No	Peritoneal-dialysis	>12 months	12.8	12~16 hours	Negative	DCD/DBCD	SCD	Cerebrovascular	Male	42	167	60	0.81448	No	72	14	≤55 years	500
No	76.6762	Male	31	179	75	No	Preemptive	0~6 months	5.9	0~6 hours	Negative	DBD	SCD	Trauma/Others	Female	21	162	48	0.441176	No	39	3	≤55 years	111
No	64.3268	Male	56	169	71	No	Preemptive	0~6 months	9.1	8~12 hours	Negative	DCD/DBCD	SCD	Trauma/Others	Male	38	160	65	0.893665	No	79	10	≤55 years	120
Yes	31.8284	Male	33	170	73	No	Hemodialysis	7~12 months	11.5	8~12 hours	Negative	DCD/DBCD	SCD	Cerebrovascular	Male	42	175	80	3.54072	No	313	10	≤55 years	393
No	54.1389	Male	33	167	71	No	Peritoneal-dialysis	0~6 months	4.5	0~6 hours	Negative	DCD/DBCD	SCD	Cerebrovascular	Male	37	170	65	0.825792	No	73	3	≤55 years	135
No	56.6858	Male	52	168	68	No	Hemodialysis	0~6 months	7.3	6~8 hours	Negative	DCD/DBCD	SCD	Cerebrovascular	Male	40	163	70	0.81448	No	72	7	≤55 years	287
No	78.4369	Male	53	168	73	No	Hemodialysis	>12 months	10.6	8~12 hours	Negative	DCD/DBCD	SCD	Trauma/Others	Male	48	165	50	0.791855	No	70	10	≤55 years	362
No	61.6826	Male	47	165	60	Yes	Hemodialysis	0~6 months	10.3	8~12 hours	Negative	DBD	SCD	Trauma/Others	Male	19	173	64	2.26244	No	200	10	≤55 years	55
Yes	19.7619	Female	42	158	43	No	Preemptive	0~6 months	5.7	0~6 hours	Negative	DCD/DBCD	SCD	Trauma/Others	Male	35	178	100	2.8733	No	254	3	≤55 years	145
No	45.6851	Female	42	160	50	No	Hemodialysis	>12 months	6.1	6~8 hours	Negative	DCD/DBCD	SCD	Cerebrovascular	Male	42	173	78	3.04299	Yes	269	7	≤55 years	132
No	69.9844	Male	44	171	68	No	Hemodialysis	>12 months	13.1	12~16 hours	Negative	DCD/DBCD	SCD	Trauma/Others	Male	22	170	60	0.723982	No	64	14	≤55 years	502
No	92.58	Female	54	162	57.5	No	Hemodialysis	>12 months	7.6	6~8 hours	Positive	DBD	SCD	Trauma/Others	Male	36	170	65	1.02941	No	91	7	≤55 years	76
No	65.2369	Male	54	168	58	No	Preemptive	0~6 months	6.3	6~8 hours	Negative	DBD	SCD	Trauma/Others	Male	53	170	55	0.882353	No	78	7	≤55 years	334
Yes	48.4397	Male	43	178	95	No	Hemodialysis	>12 months	17.7	>16 hours	Negative	DCD/DBCD	SCD	Trauma/Others	Male	34	180	75	4.12896	No	365	20	≤55 years	498
No	33.637	Male	29	168	60	No	Hemodialysis	7~12 months	6.8	6~8 hours	Positive	DBD	ECD	Cerebrovascular	Male	51	170	75	3.37104	Yes	298	7	≤55 years	389
No	50.1333	Male	27	168	80	No	Hemodialysis	0~6 months	31.1	>16 hours	Negative	DCD/DBCD	SCD	Trauma/Others	Male	53	165	50	0.373303	No	33	20	≤55 years	74
Yes	57.4983	Male	57	170	67.8	Yes	Hemodialysis	>12 months	6.4	6~8 hours	Negative	DCD/DBCD	ECD	Cerebrovascular	Male	55	170	70	1.3914	Yes	123	7	≤55 years	126
No	103.124	Male	48	168	58	No	Hemodialysis	7~12 months	8.2	8~12 hours	Negative	DCD/DBCD	SCD	Trauma/Others	Male	29	175	70	0.576923	No	51	10	≤55 years	376
No	89.1165	Male	26	170	54	No	Preemptive	0~6 months	7.8	6~8 hours	Positive	DCD/DBCD	SCD	Trauma/Others	Male	19	175	60	0.803167	No	71	7	≤55 years	378
No	66.4011	Female	36	162	60	No	Hemodialysis	>12 months	9	8~12 hours	Negative	DCD/DBCD	SCD	Cerebrovascular	Female	42	160	55	0.497738	No	44	10	≤55 years	406
No	31.2806	Female	43	159	51	No	Hemodialysis	0~6 months	9.2	8~12 hours	Negative	DBD	SCD	Cerebrovascular	Male	36	163	80	7.60181	No	672	10	≤55 years	129
No	39.0864	Male	52	168	73	No	Hemodialysis	>12 months	8	6~8 hours	Negative	DBD	SCD	Trauma/Others	Male	36	170	65	1.02941	No	91	7	≤55 years	76
No	51.4803	Female	47	159	54.5	No	Peritoneal-dialysis	0~6 months	9.7	8~12 hours	Negative	DCD/DBCD	SCD	Cerebrovascular	Male	28	175	80	5.38462	Yes	476	10	≤55 years	398
No	82.3902	Male	46	170	66	No	Hemodialysis	0~6 months	5.7	0~6 hours	Negative	DCD/DBCD	SCD	Trauma/Others	Male	44	158	52	0.690045	No	61	3	≤55 years	40
No	90.2498	Female	33	153	73	No	Peritoneal-dialysis	>12 months	16.4	>16 hours	Negative	DBD	SCD	Cerebrovascular	Male	55	165	55	0.690045	No	61	20	≤55 years	115
No	69.4945	Male	45	170	80	Yes	Hemodialysis	>12 months	6.8	6~8 hours	Negative	DBD	SCD	Trauma/Others	Female	50	163	65	1.82127	No	161	7	≤55 years	151
No	32.3403	Male	51	178	77	Yes	Hemodialysis	>12 months	10.8	8~12 hours	Positive	DCD/DBCD	SCD	Cerebrovascular	Female	51	153	55	1.11991	No	99	10	≤55 years	480
No	94.1349	Female	27	168	45	No	Peritoneal-dialysis	>12 months	12.8	12~16 hours	Negative	DCD/DBCD	SCD	Trauma/Others	Male	25	175	65	0.701357	No	62	14	≤55 years	382
No	79.6428	Male	42	170	56	Yes	Preemptive	0~6 months	10.8	8~12 hours	Negative	DCD/DBCD	SCD	Trauma/Others	Male	27	175	68	0.950226	No	84	10	≤55 years	436
No	50.1713	Male	38	180	74	No	Hemodialysis	7~12 months	8.2	8~12 hours	Negative	DCD/DBCD	SCD	Cerebrovascular	Male	43	168	56	0.893665	No	79	10	≤55 years	61
No	21.9038	Female	38	165	92	No	Hemodialysis	>12 months	10.8	8~12 hours	Negative	DCD/DBCD	SCD	Cerebrovascular	Male	44	165	55	3.50679	Yes	310	10	≤55 years	441
No	75.0773	Male	34	174	74	No	Hemodialysis	0~6 months	6.3	6~8 hours	Negative	DBD	SCD	Trauma/Others	Female	21	162	48	0.441176	No	39	7	≤55 years	111
No	49.3556	Female	53	165	60	No	Preemptive	0~6 months	5.6	0~6 hours	Negative	DCD/DBCD	SCD	Trauma/Others	Male	31	170	70	2.25113	No	199	3	≤55 years	496
Yes		Male	47	165	75	No	Hemodialysis	7~12 months	10.6	8~12 hours	Negative	DBD	SCD	Cerebrovascular	Male	46	163	68	0.871041	No	77	10	≤55 years	28
No	25.7005	Female	43	158	50	No	Hemodialysis	>12 months	6.3	6~8 hours	Negative	DBD	SCD	Cerebrovascular	Male	41	170	60	1.25566	No	111	7	≤55 years	63
No		Male	42	170	78	No	Peritoneal-dialysis	7~12 months	6.5	6~8 hours	Negative	DBD	SCD	Cerebrovascular	Male	43	174	83	0.723982	No	64	7	≤55 years	23
No	86.6474	Male	30	168	58	No	Hemodialysis	>12 months	10.6	8~12 hours	Negative	DCD/DBCD	SCD	Trauma/Others	Male	38	170	65	2.16063	No	191	10	≤55 years	342
Yes	48.7811	Male	42	168	70	No	Hemodialysis	7~12 months	5.1	0~6 hours	Negative	DCD/DBCD	SCD	Cerebrovascular	Male	33	156	50	7.44344	No	658	3	≤55 years	221
No	45.2993	Male	31	170	68.4	No	Hemodialysis	0~6 months	5.8	0~6 hours	Negative	DBD	SCD	Cerebrovascular	Male	36	163	80	7.60181	No	672	3	≤55 years	129
Yes	45.9848	Male	34	168	55	No	Hemodialysis	0~6 months	15.8	12~16 hours	Negative	DCD/DBCD	SCD	Cerebrovascular	Male	37	173	70	1.32353	Yes	117	14	≤55 years	346
No	47.0975	Male	47	168	70	No	Hemodialysis	>12 months	8.1	8~12 hours	Negative	DCD/DBCD	SCD	Cerebrovascular	Male	41	166	64	3.03167	No	268	10	≤55 years	443
No	58.585	Female	45	150	42	No	Hemodialysis	7~12 months	5.5	0~6 hours	Negative	DBD	SCD	Trauma/Others	Male	48	170	75	0.882353	No	78	3	≤55 years	193
No	53.4456	Male	29	170	68	No	Peritoneal-dialysis	7~12 months	8.7	8~12 hours	Positive	DCD/DBCD	SCD	Cerebrovascular	Male	47	168	60	2.39819	No	212	10	≤55 years	478
No	62.2593	Male	53	172	75	No	Hemodialysis	0~6 months	11.4	8~12 hours	Negative	DCD/DBCD	SCD	Trauma/Others	Male	45	165	65	2.39819	No	212	10	≤55 years	532
No	77.7611	Male	29	175	58	No	Hemodialysis	7~12 months	8.4	8~12 hours	Negative	DCD/DBCD	SCD	Trauma/Others	Male	6	120	20	0.588235	No	52	10	≤55 years	289
Yes	50.1713	Male	38	170	57	No	Hemodialysis	>12 months	6.2	6~8 hours	Negative	DCD/DBCD	SCD	Cerebrovascular	Male	44	165	55	3.50679	Yes	310	7	≤55 years	441
No	52.0951	Male	27	170	68	No	Hemodialysis	7~12 months	7.1	6~8 hours	Negative	DCD/DBCD	SCD	Trauma/Others	Male	37	162	60	0.803167	No	71	7	≤55 years	53
No	98.8931	Male	58	175	68	Yes	Peritoneal-dialysis	0~6 months	7.3	6~8 hours	Negative	DCD/DBCD	SCD	Cerebrovascular	Male	47	170	75	1.72172	No	152.2	7	≤55 years	558
No	68.0484	Male	56	164	58	Yes	Preemptive	0~6 months	10.2	8~12 hours	Negative	DCD/DBCD	SCD	Trauma/Others	Female	30	160	50	1.04072	No	92	10	≤55 years	428
No	57.7677	Female	47	156	43.5	No	Hemodialysis	0~6 months	10.7	8~12 hours	Negative	DCD/DBCD	SCD	Trauma/Others	Male	44	165	73	0.91629	No	81	10	≤55 years	279
No	68.5368	Male	32	166	86.5	No	Peritoneal-dialysis	7~12 months	12.5	12~16 hours	Negative	DCD/DBCD	SCD	Trauma/Others	Male	48	166	65	0.984163	No	87	14	≤55 years	550
No	70.4809	Male	51	167	75.5	No	Peritoneal-dialysis	>12 months	8.2	8~12 hours	Negative	DCD/DBCD	SCD	Trauma/Others	Male	8	130	20	0.316742	No	28	10	≤55 years	419
No	103.771	Female	25	158	49	No	Hemodialysis	>12 months	19.2	>16 hours	Negative	DCD/DBCD	SCD	Trauma/Others	Male	27	170	65	0.463801	No	41	20	≤55 years	421
Yes	73.2044	Male	54	168	80	No	Preemptive	0~6 months	10.3	8~12 hours	Negative	DBD	SCD	Cerebrovascular	Male	49	170	65	5.29412	No	468	10	≤55 years	92
No	37.1148	Male	23	176	72	No	Hemodialysis	0~6 months	7.4	6~8 hours	Negative	DCD/DBCD	SCD	Cerebrovascular	Male	42	175	75	4.22059	No	373.1	7	≤55 years	552
No	38.0112	Male	28	170	57	No	Hemodialysis	7~12 months	7.9	6~8 hours	Positive	DCD/DBCD	SCD	Cerebrovascular	Male	41	166	64	3.03167	No	268	7	≤55 years	443
No	86.7287	Male	48	176	76	No	Hemodialysis	>12 months	9.6	8~12 hours	Negative	DCD/DBCD	SCD	Trauma/Others	Male	18	175	70	1.11991	No	99	10	≤55 years	554
No	53.8728	Male	46	160	57	No	Hemodialysis	>12 months	10.3	8~12 hours	Negative	DBD	SCD	Trauma/Others	Male	51	170	65	0.927602	No	82	10	≤55 years	95
No	100.973	Male	51	170	62	Yes	Hemodialysis	7~12 months	6	0~6 hours	Negative	DCD/DBCD	SCD	Cerebrovascular	Male	40	170	65	1.32353	No	117	3	≤55 years	487
No	77.121	Female	24	156	46	No	Peritoneal-dialysis	>12 months	7.5	6~8 hours	Negative	DCD/DBCD	SCD	Cerebrovascular	Female	36	160	50	2.30769	No	204	7	≤55 years	321
No	92.5652	Male	59	164	53.5	Yes	Peritoneal-dialysis	0~6 months	9.7	8~12 hours	Negative	DCD/DBCD	SCD	Cerebrovascular	Male	49	172	80	6.76471	Yes	598	10	≤55 years	499
No	54.5205	Male	32	168	72	No	Hemodialysis	0~6 months	7.3	6~8 hours	Negative	DBD	ECD	Cerebrovascular	Male	52	160	60	2.00226	No	177	7	≤55 years	31
No	95.8741	Male	54	168	54.5	No	Hemodialysis	7~12 months	13.7	12~16 hours	Positive	DCD/DBCD	SCD	Trauma/Others	Male	23	170	50	0.927602	No	82	14	≤55 years	216
No	51.2398	Male	35	168	78	No	Hemodialysis	0~6 months	9.2	8~12 hours	Negative	DCD/DBCD	SCD	Trauma/Others	Male	55	165	60	0.723982	No	64	10	≤55 years	413
No	50.4663	Male	43	175	75	No	Hemodialysis	0~6 months	12.3	12~16 hours	Negative	DBD	SCD	Cerebrovascular	Male	52	170	70	0.475113	No	42	14	≤55 years	251
No	86.0408	Male	31	175	65	No	Hemodialysis	0~6 months	11.3	8~12 hours	Positive	DCD/DBCD	SCD	Trauma/Others	Female	22	155	47	1.15045	No	101.7	10	≤55 years	430
No	75.1996	Male	59	168	70	No	Hemodialysis	7~12 months	6.9	6~8 hours	Negative	DCD/DBCD	SCD	Cerebrovascular	Female	42	160	55	0.497738	No	44	7	≤55 years	406
No	75.8213	Male	49	168	71.5	Yes	Hemodialysis	7~12 months	11.3	8~12 hours	Negative	DCD/DBCD	SCD	Cerebrovascular	Female	31	161	56	1.64027	No	145	10	≤55 years	308
No	57.7677	Female	47	163	55	No	Hemodialysis	>12 months	13.7	12~16 hours	Negative	DCD/DBCD	SCD	Trauma/Others	Female	53	162	53	1.36878	No	121	14	≤55 years	539
No		Female	43	158	48	No	Peritoneal-dialysis	7~12 months	6.3	6~8 hours	Positive	DBD	SCD	Trauma/Others	Male	24	175	65	1.92308	No	170	7	≤55 years	425
No	70.6779	Male	59	168	75	Yes	Hemodialysis	0~6 months	15.4	12~16 hours	Positive	DCD/DBCD	ECD	Cerebrovascular	Male	55	168	65	1.87783	No	166	14	≤55 years	187
No	60.811	Male	42	173	68	No	Hemodialysis	7~12 months	12.6	12~16 hours	Negative	DCD/DBCD	SCD	Trauma/Others	Male	19	160	50	1.33484	No	118	14	≤55 years	400
No	49.1711	Male	59	169	65	Yes	Preemptive	0~6 months	6.1	6~8 hours	Negative	DBD	SCD	Trauma/Others	Male	49	173	85	0.91629	No	81	7	≤55 years	249
No	38.1256	Female	61	158	61	Yes	Peritoneal-dialysis	0~6 months	7.1	6~8 hours	Negative	DCD/DBCD	SCD	Trauma/Others	Female	11	145	40	0.437783	No	38.7	7	≤55 years	492
No	53.0099	Male	36	167	61	No	Peritoneal-dialysis	7~12 months	9.5	8~12 hours	Negative	DCD/DBCD	SCD	Trauma/Others	Male	38	160	65	0.893665	No	79	10	≤55 years	120
Yes	2.61961	Male	62	168	63	No	Hemodialysis	7~12 months	9.6	8~12 hours	Negative	DCD/DBCD	ECD	Cerebrovascular	Male	52	175	80	4.14027	No	366	10	≤55 years	316
No	102.538	Male	34	168	76	No	Hemodialysis	>12 months	8.9	8~12 hours	Negative	DCD/DBCD	SCD	Trauma/Others	Male	16	170	60	2.30769	No	204	10	≤55 years	401
No	82.311	Female	35	162	50	No	Hemodialysis	0~6 months	6	0~6 hours	Negative	DBD	SCD	Trauma/Others	Female	16	160	40	0.395928	No	35	3	≤55 years	277
No	83.0713	Male	36	166	60	No	Hemodialysis	>12 months	7.5	6~8 hours	Negative	DBD	SCD	Trauma/Others	Male	45	160	65	1.06335	No	94	7	≤55 years	124
No	41.8316	Female	29	160	44	No	Hemodialysis	0~6 months	6.3	6~8 hours	Negative	DCD/DBCD	SCD	Cerebrovascular	Male	33	175	85	3.21267	Yes	284	7	≤55 years	229
No	62.2152	Male	32	168	60	No	Preemptive	0~6 months	11.3	8~12 hours	Negative	DCD/DBCD	SCD	Cerebrovascular	Male	42	168	45	1.88914	No	167	10	≤55 years	385
No	95.1398	Female	60	160	61	Yes	Peritoneal-dialysis	>12 months	6.9	6~8 hours	Negative	DCD/DBCD	SCD	Trauma/Others	Male	31	170	70	3.15611	No	279	7	≤55 years	456
No	49.4713	Male	40	168	75	No	Hemodialysis	0~6 months	7	6~8 hours	Negative	DBD	SCD	Trauma/Others	Male	49	165	55	0.961538	No	85	7	≤55 years	269
No	87.058	Female	50	172	49.5	No	Hemodialysis	0~6 months	7.6	6~8 hours	Negative	DCD/DBCD	SCD	Trauma/Others	Male	26	175	68	0.644796	No	57	7	≤55 years	182
Yes	46.309	Male	33	169	75	No	Hemodialysis	0~6 months	6.6	6~8 hours	Negative	DBD	SCD	Cerebrovascular	Male	33	180	85	4.61538	Yes	408	7	≤55 years	408
No	37.5911	Male	43	170	61	No	Peritoneal-dialysis	>12 months	17	>16 hours	Negative	DCD/DBCD	SCD	Trauma/Others	Male	55	165	50	1.1086	No	98	20	≤55 years	325
No	84.7381	Male	42	170	59	No	Hemodialysis	>12 months	9.4	8~12 hours	Negative	DCD/DBCD	SCD	Trauma/Others	Male	52	165	60	0.656109	No	58	10	≤55 years	360
No	99.4886	Female	31	162	46	No	Hemodialysis	7~12 months	18.1	>16 hours	Negative	DCD/DBCD	SCD	Cerebrovascular	Female	15	150	40	1.02941	No	91	20	≤55 years	57
No	59.6474	Male	38	168	89	No	Hemodialysis	>12 months	13.2	12~16 hours	Negative	DCD/DBCD	SCD	Trauma/Others	Male	44	170	60	1.17647	No	104	14	≤55 years	358
No	85.3354	Male	41	163	69	No	Hemodialysis	>12 months	20.2	>16 hours	Negative	DBD	ECD	Cerebrovascular	Male	53	172	75	1.33484	Yes	118	20	≤55 years	185
No	108.796	Male	36	168	58	No	Hemodialysis	>12 months	5	0~6 hours	Positive	DCD/DBCD	SCD	Trauma/Others	Male	48	175	70	0.40724	No	36	3	≤55 years	225
No	57.8931	Male	49	170	72	Yes	Preemptive	0~6 months	8	6~8 hours	Negative	DBD	SCD	Trauma/Others	Female	17	165	65	0.633484	No	56	7	≤55 years	15
No	87.8733	Male	28	168	60	No	Hemodialysis	>12 months	5.8	0~6 hours	Positive	DCD/DBCD	SCD	Trauma/Others	Female	11	145	40	0.437783	No	38.7	3	≤55 years	492
No	49.0817	Male	53	168	67	No	Hemodialysis	>12 months	5.8	0~6 hours	Negative	DCD/DBCD	SCD	Trauma/Others	Male	8	130	20	0.316742	No	28	3	≤55 years	419
No	47.6286	Male	29	190	102	Yes	Hemodialysis	0~6 months	6.4	6~8 hours	Negative	DCD/DBCD	SCD	Cerebrovascular	Male	49	178	90	5.03394	Yes	445	7	≤55 years	426
No	100.266	Male	52	163	50	Yes	Hemodialysis	7~12 months	7.4	6~8 hours	Negative	DCD/DBCD	SCD	Trauma/Others	Male	33	170	70	2.46606	No	218	7	≤55 years	507
No	55.408	Male	42	172	58.5	No	Hemodialysis	7~12 months	6.7	6~8 hours	Negative	DCD/DBCD	SCD	Cerebrovascular	Female	44	156	62	0.678733	Yes	60	7	≤55 years	298
No	65.6962	Male	31	175	88	No	Hemodialysis	>12 months	15.5	12~16 hours	Negative	DCD/DBCD	SCD	Trauma/Others	Female	22	160	55	3.40498	No	301	14	≤55 years	285
No	36.2962	Female	68	155	59	No	Hemodialysis	7~12 months	15.3	12~16 hours	Positive	DCD/DBCD	SCD	Trauma/Others	Female	22	155	47	1.15045	No	101.7	14	≤55 years	430
No	50.4063	Female	28	158	55	No	Hemodialysis	0~6 months	21.1	>16 hours	Negative	DCD/DBCD	SCD	Trauma/Others	Male	5	107	16	0.54638	No	48.3	20	≤55 years	37
No	78.4369	Male	53	168	63	Yes	Hemodialysis	0~6 months	5	0~6 hours	Negative	DCD/DBCD	SCD	Cerebrovascular	Male	42	157	60	1.05204	Yes	93	3	≤55 years	172
No	64.8934	Male	26	168	67	No	Hemodialysis	>12 months	8.7	8~12 hours	Negative	DCD/DBCD	SCD	Trauma/Others	Male	38	170	65	2.16063	No	191	10	≤55 years	342
No	94.9132	Male	45	168	55	No	Preemptive	0~6 months	14	12~16 hours	Negative	DCD/DBCD	SCD	Trauma/Others	Male	27	170	65	0.463801	No	41	14	≤55 years	421
No	58.0101	Female	30	155	55	No	Peritoneal-dialysis	>12 months	8.5	8~12 hours	Negative	DCD/DBCD	SCD	Cerebrovascular	Male	38	170	65	4.61538	No	408	10	≤55 years	470
No	66.2755	Male	23	170	67	No	Hemodialysis	7~12 months	10.6	8~12 hours	Negative	DCD/DBCD	SCD	Trauma/Others	Female	42	160	60	0.588235	No	52	10	≤55 years	237
No	113.281	Male	43	168	48.3	No	Hemodialysis	>12 months	8	6~8 hours	Negative	DCD/DBCD	SCD	Trauma/Others	Male	34	170	65	1.07466	No	95	7	≤55 years	423
No	96.9346	Male	42	168	67	No	Hemodialysis	0~6 months	8.7	8~12 hours	Negative	DBD	SCD	Cerebrovascular	Male	41	178	85	0.950226	No	84	10	≤55 years	300
Yes		Male	44	168	114	No	Hemodialysis	>12 months	11	8~12 hours	Negative	DCD/DBCD	SCD	Trauma/Others	Male	34	174	60	0.316742	No	28	10	≤55 years	432
Yes	68.6934	Male	39	170	62	No	Hemodialysis	0~6 months	9	8~12 hours	Negative	DCD/DBCD	SCD	Trauma/Others	Female	44	160	67	2.62443	No	232	10	≤55 years	474
No	104.323	Female	37	165	51	No	Hemodialysis	>12 months	5.9	0~6 hours	Negative	DCD/DBCD	SCD	Trauma/Others	Male	19	175	65	1.34615	No	119	3	≤55 years	291
No	104.237	Female	47	160	58	No	Hemodialysis	7~12 months	4.8	0~6 hours	Positive	DCD/DBCD	SCD	Trauma/Others	Male	19	175	65	1.34615	No	119	3	≤55 years	291
No	64.3379	Male	41	158	60	No	Hemodialysis	7~12 months	5.9	0~6 hours	Negative	DBD	SCD	Trauma/Others	Male	45	160	65	1.06335	No	94	3	≤55 years	124
No	52.7494	Male	49	168	59	No	Hemodialysis	0~6 months	6	0~6 hours	Negative	DCD/DBCD	SCD	Trauma/Others	Male	54	175	75	3.35973	No	297	3	≤55 years	384
Yes	24.2841	Male	22	178	86	No	Hemodialysis	>12 months	15.1	12~16 hours	Negative	DCD/DBCD	SCD	Trauma/Others	Male	52	172	72	2.90724	No	257	14	≤55 years	81
No	100.001	Male	48	168	65	No	Peritoneal-dialysis	>12 months	7.5	6~8 hours	Negative	DCD/DBCD	SCD	Trauma/Others	Male	40	176	80	2.39819	No	212	7	≤55 years	450
No	47.4295	Male	46	172	70	Yes	Hemodialysis	0~6 months	7.4	6~8 hours	Negative	DCD/DBCD	SCD	Trauma/Others	Male	45	170	66	0.803167	No	71	7	≤55 years	247
No	70.4777	Male	43	178	68	No	Preemptive	0~6 months	6.3	6~8 hours	Negative	DCD/DBCD	SCD	Trauma/Others	Male	47	175	80	3.97964	No	351.8	7	≤55 years	518
No	65.6154	Female	47	172	61	No	Peritoneal-dialysis	7~12 months	9.3	8~12 hours	Positive	DBD	SCD	Trauma/Others	Male	37	174	68	0.995475	No	88	10	≤55 years	530
Yes	52.0135	Male	51	160	66	Yes	Hemodialysis	>12 months	5.7	0~6 hours	Negative	DCD/DBCD	SCD	Trauma/Others	Male	35	170	70	4.5362	No	401	3	≤55 years	90
No	71.3862	Female	35	168	58	No	Preemptive	0~6 months	10.8	8~12 hours	Negative	DBD	SCD	Trauma/Others	Female	17	165	65	0.633484	No	56	10	≤55 years	15
No	65.2482	Male	39	175	74	No	Preemptive	0~6 months	9.6	8~12 hours	Negative	DBD	SCD	Trauma/Others	Female	39	155	60	1.34615	No	119	10	≤55 years	344
No	88.3678	Female	36	155	35	No	Hemodialysis	7~12 months	8.6	8~12 hours	Negative	DBD	SCD	Trauma/Others	Male	53	173	71	1.1991	No	106	10	≤55 years	33
No	39.362	Male	51	173	85	No	Hemodialysis	7~12 months	7.5	6~8 hours	Negative	DCD/DBCD	SCD	Cerebrovascular	Female	42	158	53	2.51244	Yes	222.1	7	≤55 years	560
No	89.2002	Male	44	168	51	No	Hemodialysis	7~12 months	9.8	8~12 hours	Negative	DCD/DBCD	SCD	Trauma/Others	Male	22	170	65	1.07466	No	95	10	≤55 years	511
No	89.6364	Male	34	168	59	No	Hemodialysis	7~12 months	14.2	12~16 hours	Negative	DCD/DBCD	SCD	Trauma/Others	Female	5	110	17.5	0.150452	No	13.3	14	≤55 years	374
No	61.3907	Male	55	171	53	No	Peritoneal-dialysis	>12 months	5.8	0~6 hours	Negative	DCD/DBCD	SCD	Cerebrovascular	Male	33	168	75	1.13122	Yes	100	3	≤55 years	147
Yes	49.068	Male	47	172	65	No	Hemodialysis	>12 months	9.2	8~12 hours	Negative	DCD/DBCD	ECD	Cerebrovascular	Male	53	175	80	5.78054	No	511	10	≤55 years	476
No	81.1086	Male	23	175	85	No	Hemodialysis	>12 months	43.7	>16 hours	Negative	DBD	SCD	Trauma/Others	Female	22	160	60	0.684389	No	60.5	20	≤55 years	483
No	43.5693	Female	42	155	45	No	Preemptive	0~6 months	9.2	8~12 hours	Negative	DCD/DBCD	SCD	Cerebrovascular	Female	50	150	58	1.16516	No	103	10	≤55 years	64
No	78.8613	Male	27	181	80	No	Peritoneal-dialysis	7~12 months	9.6	8~12 hours	Negative	DCD/DBCD	SCD	Cerebrovascular	Male	33	175	85	3.21267	Yes	284	10	≤55 years	229
No	61.565	Male	27	180	50	No	Hemodialysis	>12 months	8	6~8 hours	Negative	DBD	SCD	Cerebrovascular	Female	49	157	58	0.871041	No	77	7	≤55 years	13
No	10.0272	Male	60	167	70	Yes	Peritoneal-dialysis	0~6 months	12	8~12 hours	Positive	DCD/DBCD	SCD	Cerebrovascular	Female	36	155	45	0.825792	Yes	73	10	≤55 years	460
No	71.3862	Female	35	165	45	No	Hemodialysis	0~6 months	6.8	6~8 hours	Negative	DCD/DBCD	SCD	Trauma/Others	Female	38	155	42	1.81222	No	160.2	7	≤55 years	168
No	60.3963	Male	50	170	63	No	Peritoneal-dialysis	7~12 months	6.6	6~8 hours	Negative	DCD/DBCD	SCD	Trauma/Others	Male	39	170	70	1.93439	No	171	7	≤55 years	526
No	60.3853	Male	43	168	73	No	Preemptive	0~6 months	15.3	12~16 hours	Negative	DBD	SCD	Trauma/Others	Male	45	167	67	2.0362	No	180	14	≤55 years	355
No	77.2683	Female	44	165	58	No	Peritoneal-dialysis	>12 months	9.5	8~12 hours	Negative	DCD/DBCD	SCD	Trauma/Others	Male	6	120	20	0.588235	No	52	10	≤55 years	289
No	63.8875	Male	42	175	82	No	Hemodialysis	7~12 months	8.2	8~12 hours	Negative	DCD/DBCD	SCD	Trauma/Others	Female	35	165	58	0.723982	No	64	10	≤55 years	19
No	85.937	Male	40	168	57	No	Hemodialysis	0~6 months	9.9	8~12 hours	Negative	DCD/DBCD	SCD	Cerebrovascular	Female	31	161	56	1.64027	No	145	10	≤55 years	308
Yes	44.3547	Male	34	172	65	No	Hemodialysis	0~6 months	16.1	>16 hours	Negative	DBD	SCD	Cerebrovascular	Male	47	175	80	2.69231	Yes	238	20	≤55 years	311
No	32.2087	Female	29	160	46	No	Hemodialysis	7~12 months	6.6	6~8 hours	Negative	DCD/DBCD	SCD	Cerebrovascular	Male	49	178	90	5.03394	Yes	445	7	≤55 years	426
Yes	38.0469	Male	46	168	79	No	Hemodialysis	7~12 months	8.4	8~12 hours	Negative	DCD/DBCD	ECD	Cerebrovascular	Male	51	168	65	4.59276	Yes	406	10	≤55 years	310
No	46.7136	Male	54	175	71	No	Hemodialysis	>12 months	9	8~12 hours	Negative	DCD/DBCD	ECD	Cerebrovascular	Male	55	168	65	1.87783	No	166	10	≤55 years	187
No	49.7761	Male	51	165	76	Yes	Peritoneal-dialysis	7~12 months	6.5	6~8 hours	Negative	DCD/DBCD	ECD	Cerebrovascular	Male	50	166	70	0.40724	Yes	36	7	≤55 years	189
No	81.7348	Female	36	163	56	No	Hemodialysis	>12 months	4.8	0~6 hours	Negative	DCD/DBCD	SCD	Trauma/Others	Male	45	170	72	2.07014	No	183	3	≤55 years	545
Yes		Male	47	168	72	No	Hemodialysis	0~6 months	7.9	6~8 hours	Negative	DCD/DBCD	SCD	Cerebrovascular	Male	54	175	90	3.6991	No	327	7	≤55 years	196
No	41.4721	Male	54	170	58	No	Hemodialysis	0~6 months	9.4	8~12 hours	Negative	DCD/DBCD	ECD	Cerebrovascular	Male	54	173	68	1.0181	Yes	90	10	≤55 years	73
No	101.711	Male	54	176	77	Yes	Hemodialysis	7~12 months	12.9	12~16 hours	Negative	DCD/DBCD	SCD	Trauma/Others	Male	48	166	65	0.984163	No	87	14	≤55 years	550
No	86.7287	Male	48	164	56	No	Hemodialysis	0~6 months	8	6~8 hours	Negative	DBD	SCD	Trauma/Others	Female	39	155	60	1.34615	No	119	7	≤55 years	344
No	95.1667	Male	31	178	77	No	Hemodialysis	>12 months	12.3	12~16 hours	Negative	DCD/DBCD	SCD	Cerebrovascular	Female	15	160	45	0.747738	No	66.1	14	≤55 years	509
No	63.115	Female	26	160	56	No	Peritoneal-dialysis	7~12 months	7.4	6~8 hours	Negative	DCD/DBCD	SCD	Cerebrovascular	Male	42	172	72	1.35747	No	120	7	≤55 years	458
No	118.365	Male	24	168	58.3	No	Hemodialysis	7~12 months	14.9	12~16 hours	Negative	DBD	SCD	Trauma/Others	Male	31	180	80	1.28959	No	114	14	≤55 years	243
Yes	46.3314	Female	40	150	46	No	Peritoneal-dialysis	>12 months	11.5	8~12 hours	Positive	DCD/DBCD	SCD	Cerebrovascular	Male	48	169	77	2.01357	No	178	10	≤55 years	36
No	65.2482	Male	39	172	77	No	Hemodialysis	>12 months	17.1	>16 hours	Negative	DBD	SCD	Trauma/Others	Male	27	170	65	0.656109	No	58	20	≤55 years	47
No	107.565	Female	56	158	50	No	Hemodialysis	>12 months	7	6~8 hours	Negative	DBD	SCD	Cerebrovascular	Male	43	174	83	0.723982	No	64	7	≤55 years	23
No	70.3243	Female	19	161	44	No	Preemptive	0~6 months	7.7	6~8 hours	Negative	DCD/DBCD	SCD	Cerebrovascular	Female	6	114	22.5	0.486425	No	43	7	≤55 years	302
Yes	44.1163	Female	54	158	62	Yes	Peritoneal-dialysis	7~12 months	5.9	0~6 hours	Positive	DCD/DBCD	ECD	Cerebrovascular	Male	52	170	60	2.89593	Yes	256	3	≤55 years	215
Yes	33.9293	Male	53	168	75	No	Hemodialysis	>12 months	20.1	>16 hours	Negative	DCD/DBCD	SCD	Cerebrovascular	Male	51	165	65	0.837104	No	74	20	≤55 years	66
No	93.0401	Male	38	176	62	No	Hemodialysis	>12 months	7.5	6~8 hours	Negative	DCD/DBCD	SCD	Trauma/Others	Male	18	175	70	1.11991	No	99	7	≤55 years	554
No	110.263	Female	39	155	49	No	Peritoneal-dialysis	>12 months	9.3	8~12 hours	Negative	DCD/DBCD	SCD	Trauma/Others	Male	45	175	65	1.34615	No	119	10	≤55 years	448
No	41.7055	Female	62	165	52	No	Hemodialysis	0~6 months	6.8	6~8 hours	Positive	DCD/DBCD	ECD	Cerebrovascular	Male	54	170	75	0.769231	Yes	68	7	≤55 years	118
No	42.8122	Female	38	158	45.5	No	Peritoneal-dialysis	>12 months	6	0~6 hours	Negative	DCD/DBCD	SCD	Cerebrovascular	Male	46	166	60	2.90724	Yes	257	3	≤55 years	455
No	89.3111	Female	69	165	54.7	No	Hemodialysis	0~6 months	5.9	0~6 hours	Positive	DCD/DBCD	SCD	Trauma/Others	Male	16	165	60	1.68552	No	149	3	≤55 years	304
No	29.2379	Female	29	165	43	No	Peritoneal-dialysis	7~12 months	5	0~6 hours	Negative	DBD	SCD	Cerebrovascular	Male	37	160	65	2.07014	No	183	3	≤55 years	103
No	49.2482	Male	35	168	60	No	Hemodialysis	0~6 months	9.6	8~12 hours	Negative	DCD/DBCD	SCD	Trauma/Others	Male	47	170	75	2.13801	No	189	10	≤55 years	387
Yes	40.7722	Male	41	175	56	No	Hemodialysis	>12 months	7.9	6~8 hours	Negative	DCD/DBCD	SCD	Cerebrovascular	Male	46	171	75	3.39367	No	300	7	≤55 years	274
Yes	53.7599	Male	34	175	60	No	Hemodialysis	7~12 months	13.3	12~16 hours	Negative	DCD/DBCD	SCD	Cerebrovascular	Male	48	178	75	1.36878	Yes	121	14	≤55 years	330
No	52.7	Male	31	168	61.5	No	Hemodialysis	0~6 months	9.3	8~12 hours	Negative	DBD	ECD	Cerebrovascular	Female	54	156	60	1.60633	Yes	142	10	≤55 years	349
No	37.4733	Male	58	178	68	Yes	Hemodialysis	0~6 months	10.4	8~12 hours	Negative	DBD	SCD	Trauma/Others	Male	49	165	60	1.33484	No	118	10	≤55 years	122
Yes	55.9932	Male	47	180	99	Yes	Hemodialysis	7~12 months	16.5	>16 hours	Negative	DCD/DBCD	ECD	Cerebrovascular	Male	51	170	70	2.69231	No	238	20	≤55 years	71
No	91.2738	Male	61	168	60	No	Preemptive	0~6 months	4.8	0~6 hours	Negative	DCD/DBCD	SCD	Trauma/Others	Male	29	176	75	1.77602	No	157	3	≤55 years	213
No	73.1765	Male	30	168	56.5	No	Hemodialysis	7~12 months	7.7	6~8 hours	Negative	DCD/DBCD	SCD	Cerebrovascular	Male	40	163	70	0.81448	No	72	7	≤55 years	287
No	32.9892	Male	57	172	88	Yes	Hemodialysis	0~6 months	9.4	8~12 hours	Negative	DCD/DBCD	SCD	Trauma/Others	Female	51	158	53	0.622172	No	55	10	≤55 years	326
No	78.5317	Male	44	173	58	No	Hemodialysis	>12 months	6.8	6~8 hours	Negative	DCD/DBCD	SCD	Cerebrovascular	Male	37	175	70	2.40611	Yes	212.7	7	≤55 years	505
Yes		Male	49	172	90	Yes	Hemodialysis	>12 months	7.9	6~8 hours	Negative	DCD/DBCD	SCD	Trauma/Others	Male	45	170	66	0.803167	No	71	7	≤55 years	247
No	80.2794	Male	59	170	75	Yes	Peritoneal-dialysis	>12 months	8.1	8~12 hours	Negative	DCD/DBCD	SCD	Cerebrovascular	Male	43	168	56	0.893665	No	79	10	≤55 years	61
No	62.1174	Male	46	168	85	No	Peritoneal-dialysis	7~12 months	11.1	8~12 hours	Negative	DCD/DBCD	SCD	Trauma/Others	Male	37	170	65	0.791855	No	70	10	≤55 years	275
No	59.8099	Female	18	165	50	No	Peritoneal-dialysis	0~6 months	8	6~8 hours	Negative	DCD/DBCD	SCD	Trauma/Others	Male	29	176	75	1.77602	No	157	7	≤55 years	213
No	34.0022	Male	62	173	92	Yes	Hemodialysis	0~6 months	9.1	8~12 hours	Negative	DCD/DBCD	SCD	Cerebrovascular	Male	48	168	70	1.61765	No	143	10	≤55 years	51
No	81.6841	Male	30	168	50	No	Hemodialysis	0~6 months	7.4	6~8 hours	Positive	DCD/DBCD	SCD	Trauma/Others	Male	45	175	65	1.34615	No	119	7	≤55 years	448
No	79.2282	Female	30	161	48	No	Peritoneal-dialysis	>12 months	10.7	8~12 hours	Negative	DBD	SCD	Trauma/Others	Male	15	166	55	0.520362	No	46	10	≤55 years	516
No	49.0879	Male	30	176	60	No	Hemodialysis	7~12 months	5.6	0~6 hours	Negative	DBD	ECD	Cerebrovascular	Male	51	175	80	1.1086	Yes	98	3	≤55 years	281
Yes	81.1627	Female	37	162	48	No	Hemodialysis	7~12 months	7.7	6~8 hours	Positive	DBD	SCD	Cerebrovascular	Male	33	170	65	0.701357	No	62	7	≤55 years	6
No	77.9819	Male	45	170	63	No	Hemodialysis	7~12 months	6.2	6~8 hours	Negative	DCD/DBCD	SCD	Cerebrovascular	Male	47	170	75	1.72172	No	152.2	7	≤55 years	558
No	79.3187	Female	20	163	52	No	Peritoneal-dialysis	7~12 months	7.3	6~8 hours	Negative	DCD/DBCD	SCD	Trauma/Others	Male	35	173	80	1.14253	No	101	7	≤55 years	396
No	48.4031	Male	32	172	50	No	Hemodialysis	>12 months	12.8	12~16 hours	Negative	DCD/DBCD	SCD	Cerebrovascular	Male	43	170	60	0.656109	No	58	14	≤55 years	256
No	40.611	Male	32	174	53	No	Hemodialysis	0~6 months	8.2	8~12 hours	Negative	DCD/DBCD	SCD	Trauma/Others	Female	36	130	30	0.825792	No	73	10	≤55 years	472
No	61.565	Male	27	165	44	No	Hemodialysis	>12 months	7.2	6~8 hours	Negative	DCD/DBCD	SCD	Cerebrovascular	Male	46	172	60	1.52715	No	135	7	≤55 years	131
No	50.9288	Male	54	172	66	No	Hemodialysis	0~6 months	9.3	8~12 hours	Negative	DCD/DBCD	SCD	Trauma/Others	Male	36	175	80	0.81448	No	72	10	≤55 years	488
No	75.6065	Male	33	168	60	No	Hemodialysis	>12 months	9.3	8~12 hours	Negative	DCD/DBCD	SCD	Cerebrovascular	Female	33	158	50	6.99095	No	618	10	≤55 years	266
Yes	84.7381	Male	42	170	55	No	Peritoneal-dialysis	>12 months	23	>16 hours	Negative	DBD	SCD	Trauma/Others	Male	19	173	64	2.26244	No	200	20	≤55 years	55
No	42.5241	Male	40	172	61	No	Preemptive	0~6 months	7.9	6~8 hours	Negative	DCD/DBCD	SCD	Cerebrovascular	Male	37	172	75	4.39706	Yes	388.7	7	≤55 years	543
No	102.851	Male	44	170	55	Yes	Hemodialysis	0~6 months	7.5	6~8 hours	Negative	DBD	SCD	Trauma/Others	Male	49	170	62	1.05204	No	93	7	≤55 years	30
No	40.2085	Male	20	160	49	No	Hemodialysis	7~12 months	10.5	8~12 hours	Negative	DCD/DBCD	SCD	Trauma/Others	Male	44	175	75	1.60633	No	142	10	≤55 years	109
No	50.8426	Male	25	162	61.5	No	Hemodialysis	0~6 months	5.9	0~6 hours	Negative	DCD/DBCD	SCD	Trauma/Others	Male	54	160	50	0.882353	No	78	3	≤55 years	264
No	92.1719	Female	30	162	48	No	Hemodialysis	>12 months	9.4	8~12 hours	Negative	DBD	SCD	Trauma/Others	Male	17	168	50	2.26244	No	200	10	≤55 years	352
No	58.4217	Female	37	160	37	No	Hemodialysis	0~6 months	5.4	0~6 hours	Positive	DCD/DBCD	SCD	Cerebrovascular	Male	38	170	80	2.81674	Yes	249	3	≤55 years	512
No	77.2168	Male	30	170	72	No	Peritoneal-dialysis	>12 months	15.2	12~16 hours	Negative	DBD	SCD	Trauma/Others	Male	52	165	70	1.51584	No	134	14	≤55 years	317
Yes	40.7691	Male	46	170	85	No	Hemodialysis	0~6 months	7.9	6~8 hours	Negative	DBD	SCD	Trauma/Others	Female	47	163	65	2.5905	No	229	7	≤55 years	42
No	38.2329	Male	36	170	74	No	Hemodialysis	>12 months	13.8	12~16 hours	Negative	DCD/DBCD	ECD	Cerebrovascular	Male	51	167	80	5.02262	Yes	444	14	≤55 years	351
No	67.5806	Male	34	172	61	No	Hemodialysis	>12 months	8.5	8~12 hours	Negative	DCD/DBCD	SCD	Trauma/Others	Male	44	170	60	1.17647	No	104	10	≤55 years	358
Yes	53.0099	Male	36	175	74	No	Hemodialysis	>12 months	11.5	8~12 hours	Negative	DCD/DBCD	SCD	Trauma/Others	Male	40	165	65	4.79638	No	424	10	≤55 years	34
No	40.0444	Male	34	173	50	No	Hemodialysis	>12 months	8.1	8~12 hours	Negative	DBD	SCD	Trauma/Others	Male	49	165	60	1.33484	No	118	10	≤55 years	122
No	102.783	Female	49	158	53	No	Preemptive	0~6 months	5.4	0~6 hours	Negative	DCD/DBCD	SCD	Trauma/Others	Male	48	175	70	0.40724	No	36	3	≤55 years	225
No	84.3256	Male	52	176	71	No	Peritoneal-dialysis	0~6 months	10.2	8~12 hours	Negative	DBD	SCD	Trauma/Others	Male	31	180	80	1.28959	No	114	10	≤55 years	243
No	48.9035	Male	36	168	78	No	Hemodialysis	0~6 months	6.6	6~8 hours	Negative	DCD/DBCD	SCD	Cerebrovascular	Male	42	167	70	0.984163	No	87	7	≤55 years	417
Yes	45.1719	Male	44	170	62	No	Hemodialysis	>12 months	5.3	0~6 hours	Negative	DCD/DBCD	SCD	Trauma/Others	Male	35	178	100	2.8733	No	254	3	≤55 years	145
No	74.0793	Female	50	168	57	Yes	Hemodialysis	7~12 months	17.1	>16 hours	Negative	DCD/DBCD	SCD	Cerebrovascular	Female	43	155	60	3.0543	No	270	20	≤55 years	371
No	90.359	Male	52	182	76	No	Hemodialysis	>12 months	7.4	6~8 hours	Negative	DBD	SCD	Cerebrovascular	Male	51	170	72	0.848416	No	75	7	≤55 years	86
No	96.5654	Female	48	168	52	No	Hemodialysis	7~12 months	13	12~16 hours	Negative	DCD/DBCD	SCD	Trauma/Others	Male	25	175	65	0.701357	No	62	14	≤55 years	382
No	67.5721	Male	57	171	58	No	Preemptive	0~6 months	5.9	0~6 hours	Negative	DBD	SCD	Cerebrovascular	Male	41	165	67	0.644796	No	57	3	≤55 years	180
No	75.9583	Female	36	160	41	No	Hemodialysis	>12 months	9.3	8~12 hours	Negative	DBD	SCD	Trauma/Others	Male	46	167	60	0.859729	No	76	10	≤55 years	78
No	74.0299	Male	36	170	62	No	Hemodialysis	>12 months	11.4	8~12 hours	Negative	DCD/DBCD	SCD	Trauma/Others	Male	45	165	65	2.39819	No	212	10	≤55 years	532
Yes	6.38169	Male	33	172	57.5	No	Hemodialysis	0~6 months	20.1	>16 hours	Negative	DCD/DBCD	SCD	Cerebrovascular	Male	49	170	70	4.89819	Yes	433	20	≤55 years	184
No	86.6297	Male	58	165	58	No	Hemodialysis	>12 months	5.5	0~6 hours	Negative	DCD/DBCD	SCD	Cerebrovascular	Female	33	158	50	6.99095	No	618	3	≤55 years	266
No	78.9736	Female	52	160	64.5	No	Hemodialysis	0~6 months	7.2	6~8 hours	Negative	DCD/DBCD	SCD	Cerebrovascular	Female	15	160	45	0.747738	No	66.1	7	≤55 years	509
No	58.7122	Male	47	175	55	No	Hemodialysis	>12 months	7.4	6~8 hours	Negative	DBD	SCD	Cerebrovascular	Male	52	170	70	0.475113	No	42	7	≤55 years	251
No		Male	33	168	54	No	Hemodialysis	0~6 months	7.4	6~8 hours	Negative	DBD	ECD	Cerebrovascular	Male	51	170	75	3.37104	Yes	298	7	≤55 years	389
No	47.0975	Male	47	168	69	No	Preemptive	0~6 months	5.7	0~6 hours	Negative	DBD	SCD	Cerebrovascular	Male	30	173	75	1.69683	No	150	3	≤55 years	364
No	67.0991	Male	58	169	74	No	Hemodialysis	7~12 months	8.7	8~12 hours	Negative	DCD/DBCD	ECD	Cerebrovascular	Female	51	155	50	2.01357	Yes	178	10	≤55 years	439
No	49.0879	Male	30	166	64.5	No	Hemodialysis	>12 months	6.9	6~8 hours	Negative	DCD/DBCD	SCD	Cerebrovascular	Male	42	175	75	4.22059	No	373.1	7	≤55 years	552
No	48.3969	Male	55	169	54	No	Hemodialysis	>12 months	8.7	8~12 hours	Positive	DBD	SCD	Cerebrovascular	Female	39	160	55	0.723982	Yes	64	10	≤55 years	205
No	105.782	Male	40	173	76	No	Hemodialysis	7~12 months	6.1	6~8 hours	Negative	DCD/DBCD	SCD	Trauma/Others	Male	39	170	70	1.93439	No	171	7	≤55 years	526
No	61.565	Male	27	170	51	No	Hemodialysis	7~12 months	6.5	6~8 hours	Negative	DBD	SCD	Trauma/Others	Male	53	170	55	0.882353	No	78	7	≤55 years	334
No	34.4509	Male	42	175	59	No	Hemodialysis	7~12 months	4.1	0~6 hours	Negative	DBD	SCD	Cerebrovascular	Male	40	170	80	2.681	Yes	237	3	≤55 years	139
No	51.6494	Male	52	175	67	No	Peritoneal-dialysis	>12 months	18.7	>16 hours	Negative	DCD/DBCD	SCD	Trauma/Others	Female	53	162	53	1.36878	No	121	20	≤55 years	539
No	51.8432	Female	46	160	50.5	No	Hemodialysis	7~12 months	16.4	>16 hours	Negative	DCD/DBCD	SCD	Cerebrovascular	Male	55	165	60	1.32353	No	117	20	≤55 years	153
No	53.323	Female	50	165	75	No	Peritoneal-dialysis	>12 months	12.5	12~16 hours	Negative	DCD/DBCD	SCD	Trauma/Others	Male	55	173	70	0.441176	No	39	14	≤55 years	158
No	84.7381	Male	42	174	70	No	Preemptive	0~6 months	11.9	8~12 hours	Negative	DCD/DBCD	SCD	Trauma/Others	Male	23	165	50	6.8552	No	606	10	≤55 years	198
Yes	42.0419	Male	69	166	63	Yes	Hemodialysis	7~12 months	8.8	8~12 hours	Negative	DBD	SCD	Trauma/Others	Male	30	172	75	4.30995	No	381	10	≤55 years	43
No	53.6964	Female	41	165	51	No	Peritoneal-dialysis	>12 months	6.9	6~8 hours	Negative	DCD/DBCD	SCD	Cerebrovascular	Male	37	175	70	2.40611	Yes	212.7	7	≤55 years	505
Yes	49.1306	Female	46	155	52	No	Hemodialysis	>12 months	11.1	8~12 hours	Negative	DCD/DBCD	SCD	Cerebrovascular	Male	38	170	65	4.61538	No	408	10	≤55 years	470
No	57.9948	Male	42	176	86.5	No	Preemptive	0~6 months	9	8~12 hours	Negative	DCD/DBCD	SCD	Trauma/Others	Male	32	178	75	1.40271	No	124	10	≤55 years	414
No	50.7708	Female	34	163	52	No	Hemodialysis	0~6 months	5.4	0~6 hours	Positive	DCD/DBCD	SCD	Trauma/Others	Male	48	172	65	2.20588	No	195	3	≤55 years	380
Yes	72.6643	Male	31	173	62.3	No	Hemodialysis	>12 months	7	6~8 hours	Positive	DBD	SCD	Cerebrovascular	Male	37	170	80	6.14253	Yes	543	7	≤55 years	202
No	90.8058	Female	44	166	44	No	Peritoneal-dialysis	>12 months	9.5	8~12 hours	Negative	DCD/DBCD	SCD	Trauma/Others	Male	27	175	68	0.950226	No	84	10	≤55 years	436
No	68.5368	Male	32	170	55	No	Preemptive	0~6 months	5.3	0~6 hours	Negative	DCD/DBCD	SCD	Trauma/Others	Male	44	175	75	1.60633	No	142	3	≤55 years	109
Yes	62.1067	Male	61	166	70	No	Hemodialysis	>12 months	10.3	8~12 hours	Negative	DBD	SCD	Cerebrovascular	Female	42	157	55	0.837104	No	74	10	≤55 years	11
No	50.5249	Male	37	165	54	No	Hemodialysis	>12 months	20.3	>16 hours	Negative	DBD	SCD	Cerebrovascular	Female	35	160	50	1.62896	No	144	20	≤55 years	25
No	50.0539	Female	51	158	59	No	Hemodialysis	7~12 months	19.1	>16 hours	Negative	DCD/DBCD	SCD	Cerebrovascular	Female	15	150	40	1.02941	No	91	20	≤55 years	57
No	45.7522	Male	63	162	53.5	Yes	Hemodialysis	0~6 months	14.4	12~16 hours	Negative	DCD/DBCD	SCD	Trauma/Others	Male	54	168	50	4.4457	No	393	14	≤55 years	347
No	48.3969	Male	55	168	54	No	Hemodialysis	0~6 months	5.6	0~6 hours	Negative	DBD	ECD	Cerebrovascular	Male	51	175	80	1.1086	Yes	98	3	≤55 years	281
No	70.8865	Female	36	162	47	No	Peritoneal-dialysis	7~12 months	6.3	6~8 hours	Negative	DCD/DBCD	SCD	Trauma/Others	Male	24	176	70	0.59276	No	52.4	7	≤55 years	514
No	43.2902	Male	59	175	59	Yes	Hemodialysis	0~6 months	6.4	6~8 hours	Negative	DCD/DBCD	SCD	Cerebrovascular	Male	38	170	80	2.81674	Yes	249	7	≤55 years	512
No		Female	53	160	67	No	Peritoneal-dialysis	7~12 months	12.7	12~16 hours	Positive	DCD/DBCD	SCD	Trauma/Others	Male	54	166	65	1.64027	No	145	14	≤55 years	434
No	87.135	Female	38	169	46	No	Hemodialysis	7~12 months	20.7	>16 hours	Negative	DBD	SCD	Trauma/Others	Male	17	175	65	1.40271	No	124	20	≤55 years	223
Yes	54.5356	Male	38	173	73.5	No	Hemodialysis	7~12 months	9.2	8~12 hours	Negative	DCD/DBCD	SCD	Cerebrovascular	Female	41	150	50	1.26697	No	112	10	≤55 years	45
No	57.7677	Female	47	158	60	No	Hemodialysis	7~12 months	7.3	6~8 hours	Negative	DCD/DBCD	SCD	Trauma/Others	Male	48	173	70	1.4819	No	131	7	≤55 years	490
No	78.1229	Female	32	158	45	Yes	Hemodialysis	>12 months	7.7	6~8 hours	Negative	DCD/DBCD	SCD	Trauma/Others	Male	34	175	73	4.19683	No	371	7	≤55 years	463
No	71.149	Male	34	172	54.5	No	Hemodialysis	>12 months	11.8	8~12 hours	Positive	DCD/DBCD	SCD	Trauma/Others	Male	40	165	65	4.79638	No	424	10	≤55 years	34
No	68.5281	Male	55	175	54.5	No	Hemodialysis	>12 months	8.2	8~12 hours	Negative	DBD	SCD	Trauma/Others	Male	17	168	50	2.26244	No	200	10	≤55 years	352
No	71.7354	Female	25	160	50	No	Peritoneal-dialysis	7~12 months	12.3	12~16 hours	Negative	DCD/DBCD	SCD	Trauma/Others	Female	3	90	16	0.248869	No	22	14	≤55 years	101
No	41.2595	Female	37	163	73	No	Peritoneal-dialysis	>12 months	6.8	6~8 hours	Negative	DCD/DBCD	SCD	Cerebrovascular	Male	45	166	65	2.33032	Yes	206	7	≤55 years	541
No	64.3262	Male	34	171	61.5	No	Hemodialysis	>12 months	43.7	>16 hours	Negative	DBD	SCD	Trauma/Others	Female	22	160	60	0.684389	No	60.5	20	≤55 years	483
No	69.0199	Male	31	175	55	No	Preemptive	0~6 months	15.8	12~16 hours	Negative	DBD	SCD	Trauma/Others	Male	52	165	70	1.51584	No	134	14	≤55 years	317
No	65.6962	Male	31	168	62	No	Preemptive	0~6 months	6.6	6~8 hours	Negative	DBD	SCD	Cerebrovascular	Male	41	165	67	0.644796	No	57	7	≤55 years	180
No	50.4867	Male	26	168	67	No	Hemodialysis	>12 months	10.4	8~12 hours	Negative	DCD/DBCD	ECD	Cerebrovascular	Female	52	155	60	1.05204	Yes	93	10	≤55 years	231
No	68.5707	Female	61	158	61	Yes	Peritoneal-dialysis	7~12 months	11.5	8~12 hours	Negative	DCD/DBCD	SCD	Trauma/Others	Male	53	168	65	1.0181	No	90	10	≤55 years	394
No	58.445	Male	62	168	80.5	Yes	Hemodialysis	0~6 months	12.7	12~16 hours	Negative	DCD/DBCD	SCD	Trauma/Others	Female	30	160	50	1.04072	No	92	14	≤55 years	428
No	55.3072	Male	36	168	63	No	Hemodialysis	7~12 months	9.7	8~12 hours	Negative	DCD/DBCD	SCD	Cerebrovascular	Male	44	170	80	1.43665	No	127	10	≤55 years	366
Yes	62.4084	Female	36	159	60	No	Hemodialysis	>12 months	7	6~8 hours	Negative	DBD	SCD	Cerebrovascular	Male	37	170	80	6.14253	Yes	543	7	≤55 years	202
No	99.3173	Female	44	163	50	No	Preemptive	0~6 months	6.5	6~8 hours	Negative	DBD	SCD	Trauma/Others	Male	32	170	65	2.48869	No	220	7	≤55 years	80
No	68.0484	Male	56	168	76	Yes	Hemodialysis	0~6 months	7.1	6~8 hours	Negative	DCD/DBCD	SCD	Trauma/Others	Male	44	158	52	0.690045	No	61	7	≤55 years	40
Yes	45.2993	Male	31	168	83	No	Hemodialysis	>12 months	7.1	6~8 hours	Negative	DCD/DBCD	SCD	Cerebrovascular	Male	43	175	65	1.82127	Yes	161	7	≤55 years	137
No	29.0743	Male	21	173	61.5	No	Hemodialysis	0~6 months	19.8	>16 hours	Negative	DCD/DBCD	SCD	Trauma/Others	Male	50	165	60	2.5	No	221	20	≤55 years	522
Yes	84.6459	Female	54	170	55	No	Peritoneal-dialysis	>12 months	8.4	8~12 hours	Negative	DBD	SCD	Trauma/Others	Male	34	172	80	2.11538	No	187	10	≤55 years	324
No	67.1076	Male	35	176	107	No	Hemodialysis	7~12 months	8.9	8~12 hours	Negative	DBD	SCD	Trauma/Others	Male	32	175	70	0.927602	No	82	10	≤55 years	328
No	76.9662	Male	65	168	61	No	Hemodialysis	0~6 months	14.8	12~16 hours	Negative	DBD	SCD	Cerebrovascular	Male	44	165	67.5	1.87783	Yes	166	14	≤55 years	160
No	46.9641	Male	31	168	103	No	Peritoneal-dialysis	0~6 months	7.1	6~8 hours	Negative	DCD/DBCD	SCD	Trauma/Others	Male	51	170	55	1.17647	No	104	7	≤55 years	197
Yes	68.0453	Male	48	169	65	Yes	Hemodialysis	0~6 months	8.5	8~12 hours	Negative	DCD/DBCD	SCD	Trauma/Others	Female	16	160	50	0.395928	No	35	10	≤55 years	176
No	35.2824	Female	31	168	53	No	Hemodialysis	7~12 months	11.1	8~12 hours	Negative	DCD/DBCD	ECD	Cerebrovascular	Female	52	155	60	1.05204	Yes	93	10	≤55 years	231
No	80.0909	Female	50	164	56	No	Peritoneal-dialysis	7~12 months	6	0~6 hours	Negative	DCD/DBCD	SCD	Trauma/Others	Male	48	165	50	0.791855	No	70	3	≤55 years	362
No	58.8309	Female	28	168	53	No	Peritoneal-dialysis	>12 months	5.8	0~6 hours	Positive	DBD	SCD	Cerebrovascular	Male	44	165	67.5	1.87783	Yes	166	3	≤55 years	160
No	81.8135	Male	47	172	74	Yes	Hemodialysis	>12 months	5.8	0~6 hours	Negative	DCD/DBCD	SCD	Cerebrovascular	Male	43	178	80	0.848416	No	75	3	≤55 years	296
No	45.2993	Male	31	168	60	No	Hemodialysis	7~12 months	5.5	0~6 hours	Negative	DBD	SCD	Cerebrovascular	Male	50	168	65	1.02941	No	91	3	≤55 years	166
No	76.1395	Male	32	170	95	No	Peritoneal-dialysis	0~6 months	14.7	12~16 hours	Negative	DBD	SCD	Trauma/Others	Male	17	175	65	1.40271	No	124	14	≤55 years	223
No	76.1903	Female	46	156	42	No	Hemodialysis	>12 months	8.2	8~12 hours	Positive	DCD/DBCD	SCD	Cerebrovascular	Male	23	170	62	1.96833	No	174	10	≤55 years	17
No	66.6263	Male	51	163	73	Yes	Preemptive	0~6 months	7.4	6~8 hours	Negative	DBD	SCD	Trauma/Others	Male	20	172	65	5.40724	No	478	7	≤55 years	152
No	55.1152	Male	56	168	60	Yes	Hemodialysis	0~6 months	7.3	6~8 hours	Negative	DBD	SCD	Cerebrovascular	Male	51	170	72	0.848416	No	75	7	≤55 years	86
No	66.1599	Male	52	175	65	No	Hemodialysis	>12 months	9	8~12 hours	Negative	DCD/DBCD	SCD	Trauma/Others	Female	52	152	50	1.38801	No	122.7	10	≤55 years	547
No	81.1086	Male	23	173	68	No	Hemodialysis	7~12 months	7.9	6~8 hours	Negative	DCD/DBCD	SCD	Trauma/Others	Male	55	173	70	0.441176	No	39	7	≤55 years	158
Yes	37.4357	Male	39	178	70.5	No	Hemodialysis	>12 months	10.8	8~12 hours	Negative	DCD/DBCD	ECD	Cerebrovascular	Male	51	170	70	2.69231	No	238	10	≤55 years	71
No	43.8517	Male	63	168	58	Yes	Peritoneal-dialysis	0~6 months	8.4	8~12 hours	Negative	DBD	SCD	Cerebrovascular	Male	45	175	90	1.62896	No	144	10	≤55 years	284
No	49.0957	Female	25	160	47	No	Hemodialysis	>12 months	2.9	0~6 hours	Negative	DBD	SCD	Trauma/Others	Male	51	155	53	0.746606	No	66	3	≤55 years	70
No	82.5672	Male	55	168	81	No	Hemodialysis	7~12 months	7.5	6~8 hours	Positive	DBD	SCD	Trauma/Others	Male	28	170	60	0.757919	No	67	7	≤55 years	446
No	50.8221	Male	42	163	52	No	Hemodialysis	>12 months	13.3	12~16 hours	Negative	DCD/DBCD	SCD	Trauma/Others	Male	55	170	60	1.32805	No	117.4	14	≤55 years	156
No	29.5712	Female	51	155	42.6	No	Preemptive	0~6 months	3.9	0~6 hours	Negative	DBD	SCD	Cerebrovascular	Male	40	170	80	2.681	Yes	237	3	≤55 years	139
No	53.4074	Female	67	162	60	No	Peritoneal-dialysis	7~12 months	6.5	6~8 hours	Negative	DBD	SCD	Cerebrovascular	Male	50	168	65	1.02941	No	91	7	≤55 years	166
No	95.8741	Male	54	170	76	No	Preemptive	0~6 months	10	8~12 hours	Negative	DBD	SCD	Cerebrovascular	Male	41	178	85	0.950226	No	84	10	≤55 years	300
Yes	26.2118	Male	23	172	57.5	No	Hemodialysis	>12 months	7.7	6~8 hours	Negative	DCD/DBCD	SCD	Cerebrovascular	Male	41	173	65	4.40045	No	389	7	≤55 years	494
No	54.4562	Female	39	158	66	No	Hemodialysis	0~6 months	9.2	8~12 hours	Negative	DBD	SCD	Cerebrovascular	Female	49	157	58	0.871041	No	77	10	≤55 years	13
Yes	25.761	Male	52	182	78	No	Hemodialysis	0~6 months	4.9	0~6 hours	Negative	DCD/DBCD	SCD	Cerebrovascular	Male	43	175	65	1.82127	Yes	161	3	≤55 years	137
No	53.3836	Male	35	173	49	No	Hemodialysis	>12 months	6.1	6~8 hours	Negative	DCD/DBCD	SCD	Cerebrovascular	Male	42	167	70	0.984163	No	87	7	≤55 years	417
No	52.7494	Male	49	165	60	No	Preemptive	0~6 months	13	12~16 hours	Negative	DBD	SCD	Trauma/Others	Male	49	165	55	0.961538	No	85	14	≤55 years	269
Yes	69.4945	Male	45	168	55	No	Hemodialysis	>12 months	11.2	8~12 hours	Negative	DCD/DBCD	SCD	Cerebrovascular	Male	47	175	80	4.76244	Yes	421	10	≤55 years	340
No	72.3962	Female	33	162	46.5	No	Hemodialysis	>12 months	6.6	6~8 hours	Negative	DCD/DBCD	SCD	Cerebrovascular	Female	36	160	50	2.30769	No	204	7	≤55 years	321
No	54.8255	Male	50	168	60	No	Hemodialysis	>12 months	7.9	6~8 hours	Negative	DCD/DBCD	SCD	Cerebrovascular	Female	6	114	22.5	0.486425	No	43	7	≤55 years	302
No	103.507	Female	48	168	42	No	Preemptive	0~6 months	5.4	0~6 hours	Negative	DCD/DBCD	SCD	Trauma/Others	Male	23	170	50	0.927602	No	82	3	≤55 years	216
No	83.6569	Male	35	168	71	No	Hemodialysis	7~12 months	13.8	12~16 hours	Negative	DCD/DBCD	SCD	Trauma/Others	Male	20	165	60	0.542986	No	48	14	≤55 years	354
No	106.457	Female	44	160	44	No	Peritoneal-dialysis	0~6 months	7.8	6~8 hours	Positive	DCD/DBCD	SCD	Trauma/Others	Male	19	175	60	0.803167	No	71	7	≤55 years	378
No	47.056	Male	59	168	59	No	Hemodialysis	7~12 months	15.1	12~16 hours	Positive	DCD/DBCD	SCD	Cerebrovascular	Male	48	178	75	1.36878	Yes	121	14	≤55 years	330
Yes	26.2479	Female	40	163	44	No	Hemodialysis	>12 months	8.6	8~12 hours	Negative	DCD/DBCD	SCD	Cerebrovascular	Male	48	168	70	1.61765	No	143	10	≤55 years	51
No	57.0854	Male	51	175	69.5	Yes	Hemodialysis	7~12 months	11.5	8~12 hours	Negative	DCD/DBCD	SCD	Trauma/Others	Female	52	158	55	1.17647	Yes	104	10	≤55 years	128
No	49.4339	Male	29	168	62	No	Hemodialysis	7~12 months	7.3	6~8 hours	Negative	DCD/DBCD	SCD	Trauma/Others	Male	55	170	65	1.70814	No	151	7	≤55 years	149
Yes	9.06381	Male	43	169	71	Yes	Hemodialysis	7~12 months	5.3	0~6 hours	Negative	DCD/DBCD	SCD	Cerebrovascular	Male	43	178	80	0.848416	No	75	3	≤55 years	296
Yes	37.2185	Male	31	170	53	No	Hemodialysis	>12 months	6.8	6~8 hours	Negative	DBD	SCD	Trauma/Others	Male	48	164	50	0.848416	No	75	7	≤55 years	105
No	87.9557	Male	46	172	60	No	Hemodialysis	7~12 months	4.5	0~6 hours	Negative	DBD	SCD	Cerebrovascular	Male	47	163	57	1.28959	Yes	114	3	≤55 years	162
No	48.1006	Male	44	175	70	No	Preemptive	0~6 months	15.2	12~16 hours	Negative	DCD/DBCD	SCD	Cerebrovascular	Male	51	165	65	0.837104	No	74	14	≤55 years	66
Yes	47.7639	Male	45	172	71	No	Hemodialysis	0~6 months	6.6	6~8 hours	Negative	DCD/DBCD	SCD	Trauma/Others	Male	37	180	83	2.09276	No	185	7	≤55 years	537
No	42.8728	Male	29	172	58	No	Peritoneal-dialysis	7~12 months	7.1	6~8 hours	Negative	DCD/DBCD	SCD	Cerebrovascular	Male	51	173	70	0.81448	No	72	7	≤55 years	454
No	78.3093	Male	28	175	57.5	No	Hemodialysis	0~6 months	6.4	6~8 hours	Negative	DCD/DBCD	SCD	Trauma/Others	Male	10	140	25	1.08597	No	96	7	≤55 years	261
No	25.7564	Male	45	175	65	No	Peritoneal-dialysis	7~12 months	12.6	12~16 hours	Negative	DCD/DBCD	SCD	Cerebrovascular	Male	43	170	60	0.656109	No	58	14	≤55 years	256
No	64.7914	Male	40	173	65	No	Hemodialysis	0~6 months	8.6	8~12 hours	Negative	DBD	SCD	Trauma/Others	Male	53	165	70	1.84389	No	163	10	≤55 years	21
No	64.6393	Female	31	168	60	No	Hemodialysis	>12 months	8.8	8~12 hours	Negative	DCD/DBCD	SCD	Cerebrovascular	Male	15	176	75	2.11538	No	187	10	≤55 years	227
No	77.3426	Male	55	170	50	No	Hemodialysis	0~6 months	9.7	8~12 hours	Positive	DCD/DBCD	SCD	Cerebrovascular	Male	33	168	75	1.13122	Yes	100	10	≤55 years	147
No	69.1776	Male	38	170	67.5	No	Peritoneal-dialysis	0~6 months	13.3	12~16 hours	Negative	DCD/DBCD	SCD	Trauma/Others	Male	29	175	70	0.576923	No	51	14	≤55 years	376
No	53.6822	Male	53	170	58	Yes	Hemodialysis	0~6 months	9.9	8~12 hours	Negative	DBD	ECD	Cerebrovascular	Female	55	158	50	0.757919	Yes	67	10	≤55 years	84
No	55.3072	Male	36	168	56	No	Hemodialysis	>12 months	5.3	0~6 hours	Negative	DBD	SCD	Trauma/Others	Male	48	164	50	0.848416	No	75	3	≤55 years	105
No	70.9778	Male	50	168	51.2	No	Hemodialysis	7~12 months	7	6~8 hours	Negative	DBD	SCD	Trauma/Others	Male	53	165	70	1.84389	No	163	7	≤55 years	21
No		Female	52	155	41.5	No	Hemodialysis	0~6 months	5.6	0~6 hours	Positive	DBD	SCD	Trauma/Others	Male	50	168	72	1.35747	No	120	3	≤55 years	99
No	93.2177	Male	58	173	77	Yes	Hemodialysis	>12 months	5.9	0~6 hours	Negative	DBD	SCD	Trauma/Others	Male	46	162	60	0.780543	No	69	3	≤55 years	94
Yes	72.4894	Male	47	174	70	Yes	Hemodialysis	>12 months	6	0~6 hours	Negative	DBD	SCD	Trauma/Others	Male	51	170	65	0.927602	No	82	3	≤55 years	95
No	50.8221	Male	42	168	70	No	Peritoneal-dialysis	7~12 months	7.1	6~8 hours	Negative	DBD	ECD	Cerebrovascular	Male	51	166	65	2.34163	Yes	207	7	≤55 years	357
No	60.822	Male	49	172	58.5	No	Hemodialysis	7~12 months	8.1	8~12 hours	Negative	DBD	SCD	Trauma/Others	Male	28	170	60	0.757919	No	67	10	≤55 years	446
No	51.9706	Female	38	160	49	No	Hemodialysis	7~12 months	6.9	6~8 hours	Positive	DBD	SCD	Cerebrovascular	Male	24	170	85	3.76697	Yes	333	7	≤55 years	3
No	74.0333	Male	44	168	67	No	Hemodialysis	7~12 months	9.2	8~12 hours	Negative	DBD	SCD	Trauma/Others	Male	17	170	60	2.00226	No	177	10	≤55 years	143
No	52.7494	Male	49	169	69	No	Peritoneal-dialysis	0~6 months	6.9	6~8 hours	Negative	DCD/DBCD	SCD	Trauma/Others	Male	48	172	65	2.20588	No	195	7	≤55 years	380
No	37.328	Male	44	170	51	No	Hemodialysis	7~12 months	4.8	0~6 hours	Negative	DBD	SCD	Cerebrovascular	Male	47	163	57	1.28959	Yes	114	3	≤55 years	162
No	92.1609	Male	64	168	60.5	No	Hemodialysis	0~6 months	6.1	6~8 hours	Negative	DBD	SCD	Trauma/Others	Female	16	160	40	0.395928	No	35	7	≤55 years	277
No	72.3962	Female	33	162	57	No	Peritoneal-dialysis	7~12 months	9.7	8~12 hours	Negative	DCD/DBCD	SCD	Trauma/Others	Male	55	170	65	1.16516	No	103	10	≤55 years	195
No	34.9384	Male	40	168	69.5	No	Peritoneal-dialysis	>12 months	7.1	6~8 hours	Positive	DBD	SCD	Cerebrovascular	Male	47	175	80	2.69231	Yes	238	7	≤55 years	311
No	42.3554	Male	51	175	70	No	Hemodialysis	>12 months	6.9	6~8 hours	Negative	DCD/DBCD	SCD	Cerebrovascular	Male	35	170	70	4.69457	Yes	415	7	≤55 years	465
No	68.6447	Male	18	176	61	No	Hemodialysis	>12 months	9.5	8~12 hours	Negative	DCD/DBCD	SCD	Cerebrovascular	Male	49	165	60	0.50905	No	45	10	≤55 years	245
No		Male	42	176	60	No	Peritoneal-dialysis	7~12 months	9.7	8~12 hours	Negative	DBD	SCD	Trauma/Others	Male	37	174	68	0.995475	No	88	10	≤55 years	530
Yes	62.1061	Male	39	168	49	No	Hemodialysis	>12 months	8	6~8 hours	Negative	DCD/DBCD	ECD	Cerebrovascular	Male	53	175	80	5.78054	No	511	7	≤55 years	476
No	50.4063	Female	28	172	49	No	Peritoneal-dialysis	0~6 months	5.6	0~6 hours	Negative	DBD	SCD	Trauma/Others	Male	49	173	85	0.91629	No	81	3	≤55 years	249
No	47.0619	Male	36	160	52.8	No	Hemodialysis	>12 months	9.3	8~12 hours	Positive	DCD/DBCD	SCD	Trauma/Others	Female	36	130	30	0.825792	No	73	10	≤55 years	472
No	63.5402	Male	29	168	55	No	Peritoneal-dialysis	>12 months	15.3	12~16 hours	Negative	DBD	ECD	Cerebrovascular	Male	53	172	75	1.33484	Yes	118	14	≤55 years	185
No	55.2291	Female	45	156	60	No	Hemodialysis	0~6 months	8.8	8~12 hours	Negative	DCD/DBCD	ECD	Cerebrovascular	Male	55	170	70	1.3914	Yes	123	10	≤55 years	126
No	53.8223	Male	28	168	90	No	Preemptive	0~6 months	4.8	0~6 hours	Negative	DCD/DBCD	SCD	Cerebrovascular	Female	44	156	62	0.678733	Yes	60	3	≤55 years	298
No	88.5757	Male	45	162	50	No	Hemodialysis	0~6 months	8.6	8~12 hours	Negative	DBD	SCD	Trauma/Others	Male	16	165	50	2.01357	No	178	10	≤55 years	323
No	76.143	Male	40	173	59	No	Hemodialysis	0~6 months	6.3	6~8 hours	Positive	DCD/DBCD	SCD	Trauma/Others	Male	24	176	70	0.59276	No	52.4	7	≤55 years	514
No	26.5826	Male	21	168	57	No	Hemodialysis	>12 months	8.3	8~12 hours	Negative	DCD/DBCD	SCD	Cerebrovascular	Male	37	172	75	4.39706	Yes	388.7	10	≤55 years	543
No	43.4297	Male	37	171	53	No	Hemodialysis	0~6 months	6.7	6~8 hours	Negative	DCD/DBCD	SCD	Cerebrovascular	Male	45	166	65	2.33032	Yes	206	7	≤55 years	541
No	43.4719	Male	42	165	64	No	Hemodialysis	>12 months	9.9	8~12 hours	Negative	DCD/DBCD	SCD	Trauma/Others	Male	26	170	65	0.972851	No	86	10	≤55 years	405
No	66.4011	Female	36	160	45	Yes	Hemodialysis	0~6 months	6.7	6~8 hours	Negative	DCD/DBCD	SCD	Trauma/Others	Male	37	180	83	2.09276	No	185	7	≤55 years	537
Yes	61.999	Male	26	172	68.5	No	Hemodialysis	7~12 months	10	8~12 hours	Negative	DCD/DBCD	SCD	Trauma/Others	Male	47	175	80	3.97964	No	351.8	10	≤55 years	518
No	75.0807	Male	42	170	75	Yes	Hemodialysis	0~6 months	6.3	6~8 hours	Negative	DCD/DBCD	SCD	Trauma/Others	Male	36	170	65	1.24434	No	110	7	≤55 years	116
Yes	76.1903	Female	46	162	54	No	Peritoneal-dialysis	>12 months	12.9	12~16 hours	Positive	DCD/DBCD	SCD	Trauma/Others	Female	38	155	42	1.81222	No	160.2	14	≤55 years	168
Yes	77.2168	Male	30	165	43	No	Peritoneal-dialysis	7~12 months	11.5	8~12 hours	Negative	DBD	SCD	Cerebrovascular	Male	46	163	68	0.871041	No	77	10	≤55 years	28
No	87.135	Female	38	158	41	No	Peritoneal-dialysis	>12 months	9.3	8~12 hours	Negative	DCD/DBCD	SCD	Trauma/Others	Male	16	170	60	2.30769	No	204	10	≤55 years	401
No	44.4192	Female	46	160	42.5	No	Preemptive	0~6 months	13.3	12~16 hours	Negative	DBD	SCD	Trauma/Others	Male	42	160	55	2.07014	No	183	14	≤55 years	98
No	68.8438	Female	50	176	56	No	Peritoneal-dialysis	>12 months	10.4	8~12 hours	Positive	DBD	SCD	Trauma/Others	Male	25	173	65	1.35747	No	120	10	≤55 years	293
No	58.0359	Male	63	174	77	No	Peritoneal-dialysis	7~12 months	6.7	6~8 hours	Negative	DCD/DBCD	SCD	Trauma/Others	Male	48	173	70	1.4819	No	131	7	≤55 years	490
No	38.7739	Male	34	172	61	No	Hemodialysis	>12 months	9.2	8~12 hours	Negative	DCD/DBCD	SCD	Trauma/Others	Male	53	168	65	1.0181	No	90	10	≤55 years	394
No	32.7979	Male	49	170	49	No	Preemptive	0~6 months	10.6	8~12 hours	Positive	DCD/DBCD	SCD	Cerebrovascular	Male	45	170	60	3.35973	No	297	10	≤55 years	314
No	35.7159	Male	55	168	65	No	Hemodialysis	>12 months	6.2	6~8 hours	Negative	DCD/DBCD	SCD	Cerebrovascular	Male	42	157	60	1.05204	Yes	93	7	≤55 years	172
No	65.5829	Male	18	167	89	No	Hemodialysis	>12 months	9.8	8~12 hours	Negative	DCD/DBCD	SCD	Trauma/Others	Male	54	166	65	1.64027	No	145	10	≤55 years	434
No	63.876	Male	35	169	56	Yes	Hemodialysis	0~6 months	9.5	8~12 hours	Negative	DCD/DBCD	SCD	Cerebrovascular	Male	49	165	60	0.50905	No	45	10	≤55 years	245
No	50.0539	Female	51	152	59	No	Hemodialysis	>12 months	6.7	6~8 hours	Negative	DBD	SCD	Cerebrovascular	Male	41	178	75	1.52715	Yes	135	7	≤55 years	2
No	49.0186	Female	39	160	60	No	Peritoneal-dialysis	7~12 months	10.2	8~12 hours	Negative	DCD/DBCD	SCD	Trauma/Others	Male	37	170	65	0.791855	No	70	10	≤55 years	275
No	64.3379	Male	41	169	87	No	Hemodialysis	0~6 months	7.1	6~8 hours	Negative	DCD/DBCD	SCD	Cerebrovascular	Male	44	168	60	0.71267	No	63	7	≤55 years	255
No	108.321	Male	41	168	68	No	Hemodialysis	>12 months	6.3	6~8 hours	Negative	DCD/DBCD	SCD	Trauma/Others	Male	34	170	65	1.07466	No	95	7	≤55 years	423
No	54.635	Male	44	168	55.5	No	Peritoneal-dialysis	>12 months	6.9	6~8 hours	Negative	DCD/DBCD	SCD	Cerebrovascular	Male	42	172	72	1.35747	No	120	7	≤55 years	458
No	87.6284	Male	20	174	51	No	Hemodialysis	>12 months	9.8	8~12 hours	Negative	DCD/DBCD	SCD	Trauma/Others	Male	16	165	60	1.68552	No	149	10	≤55 years	304
No	79.1595	Male	61	168	71	Yes	Hemodialysis	7~12 months	8.5	8~12 hours	Negative	DCD/DBCD	SCD	Trauma/Others	Male	47	170	67	1.41403	No	125	10	≤55 years	409
No	66.6257	Male	29	169	65	No	Hemodialysis	>12 months	8.3	8~12 hours	Negative	DCD/DBCD	SCD	Trauma/Others	Female	5	110	17.5	0.150452	No	13.3	10	≤55 years	374
No	60.0866	Female	33	162	46.5	No	Peritoneal-dialysis	>12 months	7.1	6~8 hours	Negative	DCD/DBCD	SCD	Cerebrovascular	Male	35	170	70	4.69457	Yes	415	7	≤55 years	465
Yes	6.79111	Male	48	172	61	No	Hemodialysis	>12 months	13.5	12~16 hours	Positive	DCD/DBCD	SCD	Cerebrovascular	Female	36	155	45	0.825792	Yes	73	14	≤55 years	460
No	67.569	Male	49	168	75	No	Hemodialysis	>12 months	8	6~8 hours	Negative	DBD	SCD	Trauma/Others	Male	32	175	70	0.927602	No	82	7	≤55 years	328
No	21.839	Male	26	168	56	No	Peritoneal-dialysis	>12 months	9.6	8~12 hours	Negative	DCD/DBCD	ECD	Cerebrovascular	Female	54	155	50	0.723982	Yes	64	10	≤55 years	239
No	38.0469	Male	46	168	81	No	Hemodialysis	0~6 months	16.4	>16 hours	Negative	DCD/DBCD	SCD	Cerebrovascular	Male	28	175	80	5.38462	Yes	476	20	≤55 years	398
Yes		Male	33	168	63	No	Hemodialysis	>12 months	6.1	6~8 hours	Negative	DCD/DBCD	SCD	Cerebrovascular	Male	41	173	65	4.40045	No	389	7	≤55 years	494
No	69.0074	Male	24	171	55	No	Hemodialysis	>12 months	11.9	8~12 hours	Negative	DCD/DBCD	SCD	Trauma/Others	Male	22	170	60	0.723982	No	64	10	≤55 years	502
No	96.5369	Female	62	161	55	No	Hemodialysis	0~6 months	7.3	6~8 hours	Negative	DCD/DBCD	SCD	Trauma/Others	Female	35	165	58	0.723982	No	64	7	≤55 years	19
No	70.8865	Female	36	176	70	No	Hemodialysis	7~12 months	7.6	6~8 hours	Positive	DCD/DBCD	SCD	Cerebrovascular	Male	34	170	70	0.554299	No	49	7	≤55 years	283
No	100.4	Male	37	168	54.5	No	Peritoneal-dialysis	>12 months	13.9	12~16 hours	Negative	DCD/DBCD	SCD	Trauma/Others	Male	37	170	68	1.98982	No	175.9	14	≤55 years	368
No	72.9066	Female	32	168	56	No	Hemodialysis	>12 months	6.5	6~8 hours	Negative	DCD/DBCD	SCD	Trauma/Others	Female	18	165	55	2.05882	No	182	7	≤55 years	440
No	64.1868	Female	32	165	44	No	Peritoneal-dialysis	>12 months	12.7	12~16 hours	Positive	DCD/DBCD	SCD	Trauma/Others	Male	37	162	60	0.803167	No	71	14	≤55 years	53
No	53.4957	Male	47	174	61	No	Hemodialysis	>12 months	9	8~12 hours	Negative	DCD/DBCD	SCD	Trauma/Others	Female	52	152	50	1.38801	No	122.7	10	≤55 years	547
No	55.3072	Male	36	168	60	No	Hemodialysis	>12 months	7.3	6~8 hours	Negative	DCD/DBCD	SCD	Trauma/Others	Male	54	160	50	0.882353	No	78	7	≤55 years	264
Yes	62.4361	Male	25	168	50	No	Hemodialysis	>12 months	19.8	>16 hours	Negative	DBD	SCD	Trauma/Others	Female	30	155	40	1.36878	No	121	20	≤55 years	204
No	59.6474	Male	38	170	65	No	Hemodialysis	7~12 months	9.4	8~12 hours	Negative	DCD/DBCD	SCD	Trauma/Others	Male	53	165	50	0.373303	No	33	10	≤55 years	74
No	102.868	Female	39	160	49.5	No	Hemodialysis	>12 months	8.2	8~12 hours	Negative	DBD	SCD	Trauma/Others	Male	50	168	72	1.35747	No	120	10	≤55 years	99
No	54.5838	Male	26	177	57	No	Hemodialysis	7~12 months	7.8	6~8 hours	Negative	DCD/DBCD	SCD	Trauma/Others	Male	55	170	65	1.70814	No	151	7	≤55 years	149
No	87.058	Female	50	168	59	No	Peritoneal-dialysis	>12 months	7.2	6~8 hours	Negative	DCD/DBCD	SCD	Trauma/Others	Male	26	175	68	0.644796	No	57	7	≤55 years	182
No	65.2369	Male	54	169	75.5	Yes	Hemodialysis	7~12 months	9.2	8~12 hours	Negative	DCD/DBCD	SCD	Cerebrovascular	Male	47	175	80	4.76244	Yes	421	10	≤55 years	340
No	118.735	Female	37	175	52	No	Preemptive	0~6 months	6.6	6~8 hours	Positive	DCD/DBCD	SCD	Trauma/Others	Male	10	140	25	1.08597	No	96	7	≤55 years	261
No	94.7985	Female	26	158	46	No	Hemodialysis	7~12 months	13.7	12~16 hours	Positive	DCD/DBCD	SCD	Trauma/Others	Male	14	155	40	0.599548	No	53	14	≤55 years	481
No	42.215	Female	40	153	42	No	Hemodialysis	0~6 months	9.8	8~12 hours	Negative	DBD	ECD	Cerebrovascular	Female	55	158	50	0.757919	Yes	67	10	≤55 years	84
No	59.7604	Female	51	160	45	No	Hemodialysis	>12 months	9	8~12 hours	Negative	DCD/DBCD	SCD	Trauma/Others	Male	52	165	60	0.656109	No	58	10	≤55 years	360
Yes	77.6647	Female	23	166	80	No	Hemodialysis	>12 months	15.1	12~16 hours	Negative	DCD/DBCD	SCD	Cerebrovascular	Male	42	167	60	0.81448	No	72	14	≤55 years	500
No	68.057	Male	33	175	59	No	Hemodialysis	0~6 months	9.7	8~12 hours	Negative	DCD/DBCD	SCD	Trauma/Others	Male	14	155	40	0.599548	No	53	10	≤55 years	481
No	64.2153	Male	21	170	54	No	Peritoneal-dialysis	>12 months	13	12~16 hours	Negative	DCD/DBCD	SCD	Trauma/Others	Male	37	170	68	1.98982	No	175.9	14	≤55 years	368
Yes	71.4749	Male	41	175	59	Yes	Hemodialysis	>12 months	7.8	6~8 hours	Negative	DCD/DBCD	SCD	Trauma/Others	Male	34	175	73	4.19683	No	371	7	≤55 years	463
No		Male	32	180	86.5	No	Hemodialysis	>12 months	7.9	6~8 hours	Negative	DCD/DBCD	SCD	Trauma/Others	Male	34	174	60	0.316742	No	28	7	≤55 years	432
No	42.3554	Male	51	168	97	No	Hemodialysis	>12 months	10.1	8~12 hours	Negative	DCD/DBCD	SCD	Cerebrovascular	Male	45	170	60	3.35973	No	297	10	≤55 years	314
No	43.7359	Male	36	172	70	No	Hemodialysis	>12 months	5.4	0~6 hours	Negative	DBD	ECD	Cerebrovascular	Male	52	160	60	2.00226	No	177	3	≤55 years	31
No	41.0564	Male	45	168	70	No	Hemodialysis	>12 months	9.2	8~12 hours	Negative	DCD/DBCD	SCD	Trauma/Others	Male	55	170	60	1.32805	No	117.4	10	≤55 years	156
No	101.108	Male	36	172	51	No	Hemodialysis	>12 months	9	8~12 hours	Negative	DCD/DBCD	SCD	Trauma/Others	Male	31	160	50	0.859729	No	76	10	≤55 years	178
No	52.6388	Male	37	171	63	No	Hemodialysis	7~12 months	11.7	8~12 hours	Negative	DCD/DBCD	SCD	Trauma/Others	Male	47	165	65	0.81448	No	72	10	≤55 years	528
No	67.8972	Female	24	155	39	No	Peritoneal-dialysis	>12 months	15.1	12~16 hours	Negative	DCD/DBCD	SCD	Trauma/Others	Male	4	102	16	1.10407	No	97.6	14	≤55 years	549
No	80.5945	Female	38	162	56	No	Hemodialysis	7~12 months	5.8	0~6 hours	Negative	DCD/DBCD	SCD	Trauma/Others	Female	42	160	60	0.588235	No	52	3	≤55 years	237
Yes	66.6257	Male	29	175	82	No	Hemodialysis	7~12 months	10.3	8~12 hours	Negative	DCD/DBCD	ECD	Cerebrovascular	Male	50	166	70	0.40724	Yes	36	10	≤55 years	189
No	94.7148	Female	38	163	40.5	No	Hemodialysis	>12 months	7.9	6~8 hours	Negative	DCD/DBCD	SCD	Trauma/Others	Male	33	170	70	2.46606	No	218	7	≤55 years	507
No	79.6428	Male	42	176	70	No	Peritoneal-dialysis	>12 months	13.8	12~16 hours	Negative	DCD/DBCD	SCD	Trauma/Others	Female	22	160	55	3.40498	No	301	14	≤55 years	285
No	108.724	Female	41	168	40.5	No	Hemodialysis	7~12 months	5.7	0~6 hours	Negative	DBD	SCD	Trauma/Others	Male	31	165	65	0.531674	No	47	3	≤55 years	191
No	65.4747	Female	38	157	57	No	Peritoneal-dialysis	7~12 months	12.2	12~16 hours	Negative	DCD/DBCD	SCD	Trauma/Others	Male	31	160	50	0.859729	No	76	14	≤55 years	178
No	32.5062	Male	30	174	68	Yes	Preemptive	0~6 months	8.2	8~12 hours	Negative	DBD	SCD	Cerebrovascular	Male	37	160	65	2.07014	No	183	10	≤55 years	103
No	40.3267	Male	33	168	62.9	No	Hemodialysis	0~6 months	10.7	8~12 hours	Negative	DCD/DBCD	SCD	Trauma/Others	Female	51	158	53	0.622172	No	55	10	≤55 years	326
No	61.1341	Male	28	175	63.5	No	Hemodialysis	0~6 months	4.3	0~6 hours	Negative	DCD/DBCD	SCD	Trauma/Others	Male	45	170	72	2.07014	No	183	3	≤55 years	545
No	63.0954	Male	30	172	60.5	No	Peritoneal-dialysis	>12 months	8.5	8~12 hours	Negative	DCD/DBCD	SCD	Trauma/Others	Male	35	170	70	4.5362	No	401	10	≤55 years	90
No	70.1564	Male	36	168	46	No	Preemptive	0~6 months	13	12~16 hours	Negative	DCD/DBCD	SCD	Cerebrovascular	Female	38	158	50	1.21041	No	107	14	≤55 years	370
No	69.0199	Male	31	174	57	No	Hemodialysis	>12 months	7.8	6~8 hours	Negative	DCD/DBCD	SCD	Cerebrovascular	Male	37	170	65	0.825792	No	73	7	≤55 years	135
No	100.266	Male	52	176	66	No	Peritoneal-dialysis	>12 months	11.8	8~12 hours	Negative	DCD/DBCD	SCD	Trauma/Others	Female	27	155	50	2.61312	No	231	10	≤55 years	520
No	103.576	Male	43	167	59	No	Peritoneal-dialysis	>12 months	7.3	6~8 hours	Positive	DCD/DBCD	SCD	Trauma/Others	Male	40	176	80	2.39819	No	212	7	≤55 years	450
No	97.2306	Male	52	172	61	No	Peritoneal-dialysis	7~12 months	15	12~16 hours	Negative	DBD	SCD	Trauma/Others	Male	19	172	60	0.961538	No	85	14	≤55 years	219
No	20.0417	Female	62	158	65	No	Hemodialysis	>12 months	5.2	0~6 hours	Negative	DCD/DBCD	ECD	Cerebrovascular	Male	50	170	80	1.04072	Yes	92	3	≤55 years	207
No	76.7274	Female	45	158	70	Yes	Hemodialysis	>12 months	9.6	8~12 hours	Negative	DBD	SCD	Trauma/Others	Male	46	167	60	0.859729	No	76	10	≤55 years	78
No	39.0392	Female	33	160	56	No	Peritoneal-dialysis	7~12 months	9.4	8~12 hours	Negative	DCD/DBCD	SCD	Cerebrovascular	Male	44	175	70	2.4095	No	213	10	≤55 years	403
No	41.9787	Male	32	168	59	No	Preemptive	0~6 months	13.5	12~16 hours	Negative	DCD/DBCD	SCD	Cerebrovascular	Male	40	170	65	4.24208	Yes	375	14	≤55 years	445
No	109.581	Female	30	168	41	No	Hemodialysis	0~6 months	7	6~8 hours	Positive	DCD/DBCD	SCD	Trauma/Others	Male	14	175	65	2.99774	No	265	7	≤55 years	313
No	44.0442	Male	35	168	57	No	Hemodialysis	0~6 months	9.6	8~12 hours	Negative	DCD/DBCD	SCD	Cerebrovascular	Male	44	175	70	2.4095	No	213	10	≤55 years	403
No	89.7265	Male	53	168	55	No	Peritoneal-dialysis	>12 months	13.3	12~16 hours	Negative	DBD	SCD	Trauma/Others	Male	45	167	67	2.0362	No	180	14	≤55 years	355
No	72.5345	Female	53	160	52	No	Hemodialysis	>12 months	6.9	6~8 hours	Negative	DCD/DBCD	SCD	Trauma/Others	Male	35	173	80	1.14253	No	101	7	≤55 years	396
No	62.9848	Male	37	168	61	No	Preemptive	0~6 months	9.7	8~12 hours	Negative	DCD/DBCD	SCD	Trauma/Others	Male	53	165	55	1.90045	No	168	10	≤55 years	200
No	36.4424	Male	34	172	72.5	No	Hemodialysis	7~12 months	4.3	0~6 hours	Negative	DBD	SCD	Cerebrovascular	Female	39	160	55	0.723982	Yes	64	3	≤55 years	205
No	34.1615	Female	52	156	54.5	No	Hemodialysis	0~6 months	10.3	8~12 hours	Positive	DCD/DBCD	SCD	Trauma/Others	Male	47	170	75	2.13801	No	189	10	≤55 years	387
No	81.3389	Male	39	169	63	No	Hemodialysis	>12 months	7.5	6~8 hours	Negative	DCD/DBCD	SCD	Trauma/Others	Male	36	170	65	1.24434	No	110	7	≤55 years	116
No	83.2214	Female	23	165	48.5	No	Hemodialysis	7~12 months	9.4	8~12 hours	Negative	DCD/DBCD	SCD	Trauma/Others	Male	47	165	65	0.81448	No	72	10	≤55 years	528
No	82.4898	Male	37	172	73	No	Peritoneal-dialysis	7~12 months	5.3	0~6 hours	Negative	DCD/DBCD	SCD	Cerebrovascular	Male	15	176	75	2.11538	No	187	3	≤55 years	227
No	72.1831	Male	56	172	89	No	Hemodialysis	0~6 months	11.9	8~12 hours	Negative	DCD/DBCD	SCD	Trauma/Others	Female	16	160	50	0.395928	No	35	10	≤55 years	176
No	41.213	Male	66	175	88	No	Hemodialysis	0~6 months	7.5	6~8 hours	Negative	DCD/DBCD	SCD	Cerebrovascular	Female	51	153	52	0.271493	No	24	7	≤55 years	258
No	37.6481	Female	44	164	39	No	Hemodialysis	0~6 months	7.2	6~8 hours	Negative	DCD/DBCD	SCD	Cerebrovascular	Male	44	170	80	1.43665	No	127	7	≤55 years	366
No	71.6779	Male	57	169	63	No	Peritoneal-dialysis	0~6 months	6	0~6 hours	Negative	DCD/DBCD	SCD	Trauma/Others	Male	34	170	68	1.27828	No	113	3	≤55 years	211
Yes	3.74734	Male	42	164	86.5	No	Hemodialysis	7~12 months	8.3	8~12 hours	Negative	DCD/DBCD	ECD	Trauma/Others	Male	64	165	60	0.927602	No	82	10	>55 years	319
Yes	25.0427	Male	49	160	66	No	Hemodialysis	>12 months	6.9	6~8 hours	Negative	DCD/DBCD	ECD	Cerebrovascular	Male	63	160	50	1.93439	No	171	7	>55 years	107
No	61.2397	Male	41	168	57.5	No	Hemodialysis	7~12 months	6.5	6~8 hours	Negative	DCD/DBCD	ECD	Cerebrovascular	Male	57	167	75	1.08597	Yes	96	7	>55 years	332
No	34.3763	Female	40	159	55	No	Hemodialysis	0~6 months	9.6	8~12 hours	Negative	DCD/DBCD	ECD	Cerebrovascular	Male	56	168	60	4.819	Yes	426	10	>55 years	113
No	47.6517	Female	36	158	48	No	Hemodialysis	0~6 months	17.4	>16 hours	Negative	DBD	SCD	Trauma/Others	Male	58	165	58	1.34615	No	119	20	>55 years	59
No	60.1715	Male	24	170	75	No	Hemodialysis	0~6 months	8.2	8~12 hours	Negative	DBD	SCD	Trauma/Others	Male	57	167	63	1.26697	No	112	10	>55 years	4
No	34.2419	Male	61	168	69	No	Peritoneal-dialysis	>12 months	9.7	8~12 hours	Negative	DCD/DBCD	ECD	Cerebrovascular	Male	57	165	60	2.13801	Yes	189	10	>55 years	208
No	49.4139	Male	46	168	62	Yes	Hemodialysis	7~12 months	6.7	6~8 hours	Negative	DBD	ECD	Cerebrovascular	Female	65	162	67.5	0.995475	No	88	7	>55 years	97
Yes	38.0469	Male	46	172	68	Yes	Hemodialysis	>12 months	11.8	8~12 hours	Negative	DCD/DBCD	ECD	Cerebrovascular	Male	63	172	60	2.33032	Yes	206	10	>55 years	164
Yes	42.8122	Female	38	158	77	No	Hemodialysis	0~6 months	7.8	6~8 hours	Negative	DCD/DBCD	SCD	Trauma/Others	Male	56	160	70	3.07692	No	272	7	>55 years	49
No	48.3347	Female	41	172	54	No	Preemptive	0~6 months	5.9	0~6 hours	Positive	DCD/DBCD	ECD	Cerebrovascular	Male	61	172	70	3.41629	Yes	302	3	>55 years	218
No	36.4424	Male	34	173	82	No	Hemodialysis	>12 months	9.8	8~12 hours	Negative	DCD/DBCD	ECD	Cerebrovascular	Male	57	165	60	2.13801	Yes	189	10	>55 years	208
No	59.6474	Male	38	168	75	Yes	Hemodialysis	>12 months	8.8	8~12 hours	Negative	DBD	ECD	Cerebrovascular	Male	61	170	70	1.64027	No	145	10	>55 years	170
No	64.3379	Male	41	170	57	No	Hemodialysis	>12 months	8.5	8~12 hours	Positive	DCD/DBCD	ECD	Cerebrovascular	Female	65	158	55	1.69683	No	150	10	>55 years	467
No	55.5138	Male	62	168	65	Yes	Hemodialysis	0~6 months	6.6	6~8 hours	Positive	DBD	ECD	Cerebrovascular	Female	67	152	60	2.10407	Yes	186	7	>55 years	306
No	42.7343	Female	32	151	46.5	No	Hemodialysis	>12 months	7.7	6~8 hours	Negative	DBD	ECD	Trauma/Others	Female	64	157	50	1.75339	No	155	7	>55 years	7
No	51.7386	Male	65	172	58	Yes	Hemodialysis	0~6 months	9.3	8~12 hours	Negative	DCD/DBCD	ECD	Cerebrovascular	Male	60	165	60	2.42081	Yes	214	10	>55 years	521
No	115.436	Male	45	160	42	No	Hemodialysis	>12 months	10.2	8~12 hours	Negative	DCD/DBCD	ECD	Trauma/Others	Male	60	170	70	1.5724	No	139	10	>55 years	469
No	62.0297	Female	55	165	46	No	Hemodialysis	0~6 months	7.8	6~8 hours	Negative	DCD/DBCD	SCD	Cerebrovascular	Male	56	170	75	0.656109	No	58	7	>55 years	259
No	42.2747	Male	31	168	53.4	No	Hemodialysis	>12 months	9.4	8~12 hours	Positive	DCD/DBCD	ECD	Cerebrovascular	Male	58	165	75	2.10407	No	186	10	>55 years	68
No	52.5791	Female	52	159	60	Yes	Peritoneal-dialysis	7~12 months	7.7	6~8 hours	Negative	DBD	ECD	Cerebrovascular	Female	67	152	60	2.10407	Yes	186	7	>55 years	306
No	27.4423	Male	43	172	58	No	Preemptive	0~6 months	7.4	6~8 hours	Negative	DCD/DBCD	ECD	Cerebrovascular	Male	63	170	50	1.24434	No	110	7	>55 years	372
No	91.2132	Female	66	150	46	No	Preemptive	0~6 months	7.9	6~8 hours	Negative	DBD	ECD	Trauma/Others	Male	64	170	65	1.31222	No	116	7	>55 years	82
No	36.1089	Female	33	160	47	No	Hemodialysis	0~6 months	22.3	>16 hours	Negative	DBD	SCD	Trauma/Others	Male	58	165	58	1.34615	No	119	20	>55 years	59
Yes	66.1235	Female	44	168	73	No	Hemodialysis	>12 months	8.5	8~12 hours	Negative	DCD/DBCD	ECD	Trauma/Others	Male	62	170	60	1.02941	No	91	10	>55 years	556
No	47.7639	Male	45	171	69	No	Preemptive	0~6 months	7	6~8 hours	Negative	DCD/DBCD	ECD	Trauma/Others	Male	61	166	62	2.77149	No	245	7	>55 years	485
Yes	56.535	Male	21	170	55	No	Hemodialysis	0~6 months	9.5	8~12 hours	Negative	DCD/DBCD	SCD	Trauma/Others	Male	56	160	70	3.07692	No	272	10	>55 years	49
No	53.6989	Female	49	162	51.5	No	Hemodialysis	>12 months	12.1	12~16 hours	Negative	DCD/DBCD	ECD	Trauma/Others	Female	60	158	55	1.21041	No	107	14	>55 years	410
No	49.4713	Male	40	170	68	No	Preemptive	0~6 months	7.4	6~8 hours	Negative	DBD	SCD	Trauma/Others	Male	56	158	60	1.40271	No	124	7	>55 years	26
Yes	33.7325	Male	45	168	71	Yes	Hemodialysis	7~12 months	20.6	>16 hours	Negative	DCD/DBCD	ECD	Cerebrovascular	Female	63	155	45	1.64027	No	145	20	>55 years	391
No	80.1074	Male	50	158	50	No	Hemodialysis	>12 months	7.5	6~8 hours	Negative	DCD/DBCD	ECD	Trauma/Others	Male	65	170	60	3.3371	No	295	7	>55 years	438
No	70.4809	Male	51	171	49	No	Hemodialysis	>12 months	4.8	0~6 hours	Negative	DBD	SCD	Cerebrovascular	Male	56	165	65	1.16516	No	103	3	>55 years	9
No	54.4562	Female	39	172	47.5	No	Hemodialysis	0~6 months	5.3	0~6 hours	Negative	DCD/DBCD	SCD	Cerebrovascular	Male	56	170	70	0.961538	No	85	3	>55 years	141
No	100.4	Male	37	172	74	No	Hemodialysis	>12 months	7.8	6~8 hours	Negative	DCD/DBCD	ECD	Cerebrovascular	Male	58	166	65	0.735294	Yes	65	7	>55 years	338
No	36.855	Male	24	168	63	No	Hemodialysis	>12 months	7.1	6~8 hours	Negative	DCD/DBCD	SCD	Trauma/Others	Male	56	165	80	2.28507	No	202	7	>55 years	253
No	46.2311	Male	44	170	60	No	Hemodialysis	0~6 months	12.3	12~16 hours	Negative	DCD/DBCD	ECD	Cerebrovascular	Male	56	168	60	4.819	Yes	426	14	>55 years	113
No	77.2168	Male	30	168	51	No	Peritoneal-dialysis	>12 months	11.8	8~12 hours	Negative	DBD	SCD	Trauma/Others	Male	56	158	60	1.40271	No	124	10	>55 years	26
No	50.5249	Male	37	172	58	No	Hemodialysis	>12 months	14.2	12~16 hours	Negative	DCD/DBCD	ECD	Trauma/Others	Male	62	168	65	0.950226	No	84	14	>55 years	392
No	62.4669	Female	54	156	58	Yes	Hemodialysis	>12 months	6.8	6~8 hours	Positive	DCD/DBCD	ECD	Trauma/Others	Male	64	172	60	1.61765	Yes	143	7	>55 years	462
No	39.1243	Male	57	160	64	No	Hemodialysis	0~6 months	7.2	6~8 hours	Negative	DCD/DBCD	ECD	Cerebrovascular	Male	63	170	50	1.24434	No	110	7	>55 years	372
No	73.2044	Male	54	168	65	Yes	Hemodialysis	0~6 months	6	0~6 hours	Negative	DBD	ECD	Trauma/Others	Female	60	155	55	0.373303	No	33	3	>55 years	415
No	50.6597	Male	68	170	66	Yes	Hemodialysis	>12 months	6.7	6~8 hours	Negative	DCD/DBCD	ECD	Cerebrovascular	Male	57	167	75	1.08597	Yes	96	7	>55 years	332
No	55.6012	Male	48	172	71	Yes	Hemodialysis	>12 months	7.6	6~8 hours	Negative	DCD/DBCD	SCD	Cerebrovascular	Male	56	164	68	0.871041	No	77	7	>55 years	272
No	72.5345	Female	53	164	52	No	Hemodialysis	0~6 months	7	6~8 hours	Positive	DBD	SCD	Trauma/Others	Male	57	168	68	1.80995	No	160	7	>55 years	88
No	39.9645	Male	39	168	59.5	No	Hemodialysis	0~6 months	16.9	>16 hours	Negative	DCD/DBCD	ECD	Cerebrovascular	Male	59	170	80	1.52715	Yes	135	20	>55 years	174
No	63.1402	Male	51	168	60	Yes	Hemodialysis	>12 months	11.8	8~12 hours	Negative	DCD/DBCD	SCD	Trauma/Others	Male	57	170	70	1.44796	No	128	10	>55 years	336
No	56.6858	Male	52	175	68	No	Peritoneal-dialysis	>12 months	6.3	6~8 hours	Negative	DCD/DBCD	ECD	Trauma/Others	Male	61	166	62	2.77149	No	245	7	>55 years	485
No	88.3859	Male	36	175	77	No	Hemodialysis	7~12 months	6.5	6~8 hours	Negative	DCD/DBCD	ECD	Cerebrovascular	Male	58	166	65	0.735294	Yes	65	7	>55 years	338
No	39.4069	Male	41	173	93	No	Hemodialysis	7~12 months	16.9	>16 hours	Negative	DCD/DBCD	ECD	Cerebrovascular	Male	59	170	80	1.52715	Yes	135	20	>55 years	174
No	69.4945	Male	45	168	65	No	Hemodialysis	0~6 months	8.8	8~12 hours	Negative	DCD/DBCD	SCD	Trauma/Others	Female	58	160	55	1.21041	No	107	10	>55 years	133
No	71.8074	Female	44	164	50	No	Hemodialysis	>12 months	13.6	12~16 hours	Negative	DCD/DBCD	ECD	Trauma/Others	Male	61	165	60	0.361991	No	32	14	>55 years	233
Yes	30.0611	Male	45	170	66.5	No	Hemodialysis	7~12 months	23.3	>16 hours	Negative	DBD	ECD	Cerebrovascular	Male	63	170	81	1.27828	No	113	20	>55 years	1
No	59.2299	Male	39	175	60	No	Hemodialysis	>12 months	5.6	0~6 hours	Negative	DCD/DBCD	SCD	Cerebrovascular	Male	58	163	55	1.04072	No	92	3	>55 years	295
No	50.8868	Female	41	149	56	No	Hemodialysis	>12 months	10	8~12 hours	Negative	DCD/DBCD	ECD	Trauma/Others	Female	60	158	55	1.21041	No	107	10	>55 years	410
No	68.525	Male	47	169	58	No	Hemodialysis	0~6 months	5.8	0~6 hours	Negative	DCD/DBCD	SCD	Trauma/Others	Male	56	163	55	0.961538	No	85	3	>55 years	263
No	80.5445	Male	32	170	58.5	No	Hemodialysis	7~12 months	10.3	8~12 hours	Negative	DBD	ECD	Cerebrovascular	Male	61	175	73	0.893665	No	79	10	>55 years	38
No	44.8038	Male	43	168	55	No	Peritoneal-dialysis	7~12 months	5.4	0~6 hours	Negative	DCD/DBCD	ECD	Cerebrovascular	Male	56	172	60	1.54977	No	137	3	>55 years	235
No	55.3835	Female	53	165	78	Yes	Hemodialysis	>12 months	8.2	8~12 hours	Negative	DCD/DBCD	ECD	Cerebrovascular	Female	65	158	55	1.69683	No	150	10	>55 years	467
No	54.4562	Female	39	159	60	No	Hemodialysis	>12 months	9	8~12 hours	Negative	DCD/DBCD	SCD	Trauma/Others	Male	56	165	80	2.28507	No	202	10	>55 years	253
No	43.2574	Male	48	171	79.5	No	Preemptive	0~6 months	7.4	6~8 hours	Negative	DBD	SCD	Trauma/Others	Male	56	160	65	4.93213	No	436	7	>55 years	44
No	54.635	Male	44	177	69	No	Hemodialysis	>12 months	10.6	8~12 hours	Negative	DBD	SCD	Cerebrovascular	Male	56	165	65	1.16516	No	103	10	>55 years	9
Yes	44.3547	Male	34	169	75	No	Peritoneal-dialysis	>12 months	12.4	12~16 hours	Negative	DCD/DBCD	ECD	Trauma/Others	Male	64	168	60	1.95701	No	173	14	>55 years	240
No	42.3554	Male	51	168	57	No	Hemodialysis	7~12 months	9.2	8~12 hours	Negative	DCD/DBCD	ECD	Cerebrovascular	Male	56	172	60	1.54977	No	137	10	>55 years	235
No	57.4983	Male	57	168	70	No	Hemodialysis	7~12 months	9.6	8~12 hours	Negative	DCD/DBCD	ECD	Trauma/Others	Male	61	165	60	0.361991	No	32	10	>55 years	233
No	54.7294	Male	57	169	65	Yes	Preemptive	0~6 months	6.2	6~8 hours	Negative	DBD	ECD	Cerebrovascular	Male	64	173	60	0.316742	No	28	7	>55 years	242
No	72.0267	Female	54	158	47	No	Hemodialysis	0~6 months	8.8	8~12 hours	Positive	DCD/DBCD	ECD	Trauma/Others	Male	64	165	60	0.927602	No	82	10	>55 years	319
No	53.323	Female	50	164	57	No	Hemodialysis	0~6 months	10	8~12 hours	Negative	DBD	SCD	Trauma/Others	Male	57	167	63	1.26697	No	112	10	>55 years	4
No	48.7381	Male	54	168	73	No	Hemodialysis	>12 months	12.7	12~16 hours	Negative	DCD/DBCD	SCD	Trauma/Others	Male	57	170	70	1.44796	No	128	14	>55 years	336
No	57.5888	Male	43	172	58	No	Hemodialysis	>12 months	7.7	6~8 hours	Negative	DCD/DBCD	ECD	Cerebrovascular	Male	62	170	60	1.65158	Yes	146	7	>55 years	452
No	67.2609	Male	42	169	62.5	No	Hemodialysis	0~6 months	7.3	6~8 hours	Negative	DCD/DBCD	SCD	Cerebrovascular	Male	56	164	68	0.871041	No	77	7	>55 years	272
No	97.2462	Female	47	159	59	No	Hemodialysis	0~6 months	10.1	8~12 hours	Positive	DBD	ECD	Trauma/Others	Female	60	155	55	0.373303	No	33	10	>55 years	415
No	62.3225	Male	19	172	65	No	Preemptive	0~6 months	7.5	6~8 hours	Negative	DCD/DBCD	SCD	Cerebrovascular	Male	56	170	75	0.656109	No	58	7	>55 years	259
No	80.0304	Female	39	162	58.5	No	Hemodialysis	0~6 months	7.3	6~8 hours	Negative	DCD/DBCD	SCD	Trauma/Others	Female	58	155	52	0.352941	No	31.2	7	>55 years	535
No		Female	62	159	36.5	No	Hemodialysis	>12 months	8.6	8~12 hours	Positive	DBD	ECD	Cerebrovascular	Male	61	170	70	1.64027	No	145	10	>55 years	170
No	55.6012	Male	48	170	87	Yes	Peritoneal-dialysis	>12 months	12.3	12~16 hours	Negative	DBD	ECD	Cerebrovascular	Male	61	175	73	0.893665	No	79	14	>55 years	38
Yes	22.6168	Male	44	175	66	No	Hemodialysis	7~12 months	15.5	12~16 hours	Negative	DCD/DBCD	ECD	Trauma/Others	Male	64	168	60	1.95701	No	173	14	>55 years	240
No	52.211	Female	53	165	51.5	No	Peritoneal-dialysis	>12 months	4.1	0~6 hours	Negative	DBD	ECD	Cerebrovascular	Male	60	170	70	1.06335	No	94	3	>55 years	154
Yes	20.5188	Female	51	158	70	No	Hemodialysis	7~12 months	6.9	6~8 hours	Negative	DCD/DBCD	ECD	Cerebrovascular	Male	58	165	75	2.10407	No	186	7	>55 years	68
No	39.2797	Female	44	156	57	No	Peritoneal-dialysis	>12 months	12.4	12~16 hours	Negative	DCD/DBCD	SCD	Trauma/Others	Female	58	160	55	1.21041	No	107	14	>55 years	133
No	29.8558	Male	31	172	87.5	No	Hemodialysis	0~6 months	8.3	8~12 hours	Negative	DCD/DBCD	SCD	Trauma/Others	Female	59	155	50	0.576923	No	51	10	>55 years	268
No	65.6968	Male	53	168	60	No	Hemodialysis	>12 months	5.5	0~6 hours	Negative	DCD/DBCD	SCD	Cerebrovascular	Male	56	170	70	0.961538	No	85	3	>55 years	141
No	50.5723	Male	55	175	65	No	Hemodialysis	7~12 months	7.6	6~8 hours	Negative	DBD	ECD	Cerebrovascular	Male	60	170	70	1.06335	No	94	7	>55 years	154
No	56.8833	Male	32	178	69	No	Peritoneal-dialysis	0~6 months	6.7	6~8 hours	Negative	DCD/DBCD	ECD	Trauma/Others	Male	62	170	60	1.02941	No	91	7	>55 years	556
Yes	36.9505	Male	60	168	54	No	Hemodialysis	0~6 months	17.4	>16 hours	Negative	DCD/DBCD	ECD	Cerebrovascular	Male	63	172	60	2.33032	Yes	206	20	>55 years	164
No	34.6938	Male	41	169	57	No	Hemodialysis	>12 months	10.5	8~12 hours	Negative	DCD/DBCD	ECD	Cerebrovascular	Male	63	160	50	1.93439	No	171	10	>55 years	107
No	89.9407	Female	68	158	45	Yes	Hemodialysis	0~6 months	13.1	12~16 hours	Negative	DBD	ECD	Trauma/Others	Male	64	170	65	1.31222	No	116	14	>55 years	82
No	56.9617	Female	49	168	52	Yes	Hemodialysis	0~6 months	7.4	6~8 hours	Negative	DCD/DBCD	ECD	Trauma/Others	Male	72	165	55	1.41403	No	125	7	>55 years	210
Yes	45.1196	Male	42	171	59	No	Hemodialysis	7~12 months	10.8	8~12 hours	Negative	DBD	SCD	Trauma/Others	Male	57	168	68	1.80995	No	160	10	>55 years	88
No	57.0854	Male	51	172	65	No	Peritoneal-dialysis	0~6 months	6.9	6~8 hours	Negative	DCD/DBCD	SCD	Trauma/Others	Female	58	155	52	0.352941	No	31.2	7	>55 years	535
No	54.7394	Male	64	169	75	No	Peritoneal-dialysis	>12 months	6.2	6~8 hours	Negative	DCD/DBCD	ECD	Cerebrovascular	Male	62	170	60	1.65158	Yes	146	7	>55 years	452
